# Supplementary material for: Gut mycobiome alterations and network interactions with the bacteriome in patients with atherosclerotic cardiovascular disease
Source: Microbiol Spectr. 2024 Dec 11;13(1):e02182-24. doi: 10.1128/spectrum.02182-24 (PMC11705818; doi:10.1128/spectrum.02182-24)
Supplement: Table S1 — Sample information from 214 ACVD patients and 171 healthy volunteers. [file spectrum.02182-24-s0001.xlsx]

## Sheet: table1
Supplementary Table 1 | Sample information from 214 ACVD patients and 171 healthy volunteers.
sample	group	Disease	Age	Gender	BMI	Height	Weight
ERR2017411	Control	ACVD	52	male	23.88	165	65
ERR2017412	Control	ACVD	53	male	24.61	160	63
ERR2017413	Control	ACVD	48	male	25.4	166	70
ERR2017414	Control	ACVD	53	female	23.03	158	57.5
ERR2017415	Control	ACVD	53	female	26.67	150	60
ERR2017416	Control	ACVD	60	male	22.34	177	70
ERR2017417	Control	ACVD	69	male	20.76	170	60
ERR2017418	Control	ACVD	61	female	25.07	156	61
ERR2017419	Control	ACVD	44	female	24.97	155	60
ERR2017420	Control	ACVD	56	female	19.23	158	48
ERR2017421	Control	ACVD	54	female	19.48	152	45
ERR2017422	Control	ACVD	41	female	17.4	159	44
ERR2017423	Control	ACVD	55	female	25.39	160	65
ERR2017424	Control	ACVD	50	female	21.08	154	50
ERR2017426	Control	ACVD	40	male	31.4	165	85.5
ERR2017427	Control	ACVD	55	female	21.56	150	48.5
ERR2017428	Control	ACVD	54	female	22.22	150	50
ERR2017429	Control	ACVD	67	female	24.34	157	60
ERR2017430	Control	ACVD	67	male	24.02	167	67
ERR2017431	Control	ACVD	38	male	22.68	168	64
ERR2017432	Control	ACVD	45	female	21.08	154	50
ERR2017433	Control	ACVD	56	male	23.88	165	65
ERR2017434	Control	ACVD	53	female	26.67	150	60
ERR2017435	Control	ACVD	52	female	26	150	58.5
ERR2017436	Control	ACVD	55	male	21.55	175	66
ERR2017437	Control	ACVD	52	female	23.81	152	55
ERR2017438	Control	ACVD	47	male	24.68	172	73
ERR2017439	Control	ACVD	55	female	25.64	158	64
ERR2017440	Control	ACVD	50	male	24.22	160	62
ERR2017441	Control	ACVD	56	female	26.99	154	64
ERR2017442	Control	ACVD	58	female	22.06	155	53
ERR2017443	Control	ACVD	70	male	24.46	163	65
ERR2017444	Control	ACVD	60	female	20.2	165	55
ERR2017445	Control	ACVD	46	female	29.64	158	74
ERR2017446	Control	ACVD	61	female	23.73	155	57
ERR2017447	Control	ACVD	40	male	20.02	176	62
ERR2017448	Control	ACVD	43	female	16.65	155	40
ERR2017449	Control	ACVD	60	female	21.33	150	48
ERR2017450	Control	ACVD	52	female	24.84	158	62
ERR2017451	Control	ACVD	54	male	23.36	170	67.5
ERR2017452	Control	ACVD	57	male	29.38	165	80
ERR2017453	Control	ACVD	56	female	20.81	155	50
ERR2017454	Control	ACVD	53	male	26.77	164	72
ERR2017455	Control	ACVD	59	male	20.45	164	55
ERR2017456	Control	ACVD	57	male	24.62	178	78
ERR2017457	Control	ACVD	50	male	25.6	174	77.5
ERR2017458	Control	ACVD	62	male	23.43	162	61.5
ERR2017459	Control	ACVD	50	female	18.31	155	44
ERR2017460	Control	ACVD	55	male	23.36	170	67.5
ERR2017461	Control	ACVD	74	male	21.72	162	57
ERR2017462	Control	ACVD	73	female	25.3	154	60
ERR2017463	Control	ACVD	72	female	21.08	154	50
ERR2017464	Control	ACVD	65	male	25.39	160	65
ERR2017465	Control	ACVD	77	female	25.63	153	60
ERR2017466	Control	ACVD	84	male	21.48	160	55
ERR2017467	Control	ACVD	74	female	22.86	162	60
ERR2017468	Control	ACVD	69	female	28.76	156	70
ERR2017469	Control	ACVD	65	female	19.56	150	44
ERR2017470	Control	ACVD	67	male	23.88	165	65
ERR2017471	Control	ACVD	65	female	25.78	150	58
ERR2017472	Control	ACVD	51	female	NA	NA	NA
ERR2017473	Control	ACVD	54	NA	23.8751	165	65
ERR2017474	Control	ACVD	53	male	24.2424	165	66
ERR2017475	Control	ACVD	51	female	NA	NA	NA
ERR2017476	Control	ACVD	61	male	NA	NA	NA
ERR2017477	Control	ACVD	61	female	NA	NA	NA
ERR2017478	Control	ACVD	59	female	16.0156	160	41
ERR2017479	Control	ACVD	62	female	18.2222	150	41
ERR2017481	Control	ACVD	58	female	NA	NA	NA
ERR2017482	Control	ACVD	60	male	19.487	168	55
ERR2017483	Control	ACVD	58	male	17.7462	161	46
ERR2017484	Control	ACVD	70	male	27.0716	167	75.5
ERR2017485	Control	ACVD	66	female	21.7778	150	49
ERR2017486	Control	ACVD	57	female	59.5825	156	145
ERR2017487	Control	ACVD	56	female	20.8117	155	50
ERR2017489	Control	ACVD	56	male	23.7118	163	63
ERR2017490	Control	ACVD	59	male	22.8374	170	66
ERR2017491	Control	ACVD	67	male	25.01	172	74
ERR2017494	Control	ACVD	57	female	65.7462	156	160
ERR2017495	Control	ACVD	53	female	23.634	158	59
ERR2017499	Control	ACVD	69	female	21.3333	150	48
ERR2017500	Control	ACVD	65	male	26.81	165	73
ERR2017503	Control	ACVD	58	female	22.5896	167	63
ERR2017504	Control	ACVD	57	male	27.6817	170	80
ERR2017506	Control	ACVD	55	female	18.0802	156	44
ERR2017507	Control	ACVD	59	male	21.2585	168	60
ERR2017508	Control	ACVD	63	male	20.202	165	55
ERR2017510	Control	ACVD	59	female	22.2656	160	57
ERR2017512	Control	ACVD	64	male	21.6128	168	61
ERR2017513	Control	ACVD	59	female	23.8054	152	55
ERR2017514	Control	ACVD	62	female	21.4903	151	49
ERR2017515	Control	ACVD	53	male	NA	NA	NA
ERR2017516	Control	ACVD	61	female	23.2602	163	61.8
ERR2017517	Control	ACVD	61	male	NA	NA	63.5
ERR2017518	Control	ACVD	68	male	24.01	162	63
ERR2017519	Control	ACVD	80	female	27.06	155	65
ERR2017520	Control	ACVD	71	male	21.88	160	56
ERR2017521	Control	ACVD	74	male	23.88	165	65
ERR2017522	Control	ACVD	65	female	24.97	155	60
ERR2017523	Control	ACVD	66	male	30.12	167	84
ERR2017524	Control	ACVD	79	female	32.05	157	79
ERR2017525	Control	ACVD	70	female	19.56	155	47
ERR2017526	Control	ACVD	66	female	24.12	151	55
ERR2017527	Control	ACVD	65	male	22.86	162	60
ERR2017528	Control	ACVD	74	female	16.61	170	48
ERR2017529	Control	ACVD	79	male	20	150	45
ERR2017530	Control	ACVD	69	female	20.7	139	40
ERR2017531	Control	ACVD	107	male	23.03	168	65
ERR2017532	Control	ACVD	NA	female	25.39	155	61
ERR2017533	Control	ACVD	63	female	20.96	159	53
ERR2017534	Control	ACVD	56	female	32.05	158	80
ERR2017535	Control	ACVD	58	female	43.56	150	98
ERR2017536	Control	ACVD	65	male	24.39	173	73
ERR2017537	Control	ACVD	57	male	32.03	160	82
ERR2017538	Control	ACVD	NA	female	18.83	158	47
ERR2017539	Control	ACVD	NA	male	38.872	172	115
ERR2017540	Control	ACVD	54	male	25.71	165	70
ERR2017541	Control	ACVD	56	female	22.04	165	60
ERR2017542	Control	ACVD	58	male	23.99	178	76
ERR2017543	Control	ACVD	51	male	24.39	173	73
ERR2017544	Control	ACVD	56	female	19.48	152	45
ERR2017545	Control	ACVD	66	male	22.5	166	62
ERR2017546	Control	ACVD	66	male	20.8	167	58
ERR2017547	Control	ACVD	57	female	23.65	149	52.5
ERR2017548	Control	ACVD	58	female	27.43	162	72
ERR2017549	Control	ACVD	57	female	21.1	157	52
ERR2017550	Control	ACVD	58	male	27.55	165	75
ERR2017551	Control	ACVD	58	female	26.96	169	77
ERR2017552	Control	ACVD	69	male	22.76	169	65
ERR2017553	Control	ACVD	68	female	22.15	159	56
ERR2017554	Control	ACVD	63	female	20	150	45
ERR2017555	Control	ACVD	62	male	22.41	169	64
ERR2017556	Control	ACVD	67	female	16.82	158	42
ERR2017557	Control	ACVD	61	female	23.42	156	57
ERR2017558	Control	ACVD	55	male	25.95	170	75
ERR2017559	Control	ACVD	56	female	25.39	160	65
ERR2017560	Control	ACVD	61	female	62.883	157	155
ERR2017561	Control	ACVD	55	female	22.68	164	61
ERR2017562	Control	ACVD	56	female	21.26	168	60
ERR2017563	Control	ACVD	107	female	25.39	160	65
ERR2017564	Control	ACVD	62	male	24.8	168	70
ERR2017565	Control	ACVD	59	male	28.08	174	85
ERR2017566	Control	ACVD	61	female	17.9	155	43
ERR2017567	Control	ACVD	57	female	27.34	160	70
ERR2017568	Control	ACVD	107	male	28.89	169.5	83
ERR2017569	Control	ACVD	62	female	21.08	154	50
ERR2017570	Control	ACVD	61	female	18.79	159	47.5
ERR2017571	Control	ACVD	61	male	21.48	160	55
ERR2017572	Control	ACVD	62	female	27.06	155	65
ERR2017573	Control	ACVD	63	male	21.01	169	60
ERR2017574	Control	ACVD	62	female	26.04	158	65
ERR2017575	Control	ACVD	61	male	26.3	170	76
ERR2017576	Control	ACVD	NA	female	27.55	165	75
ERR2017577	Control	ACVD	65	male	18.82	163	50
ERR2017578	Control	ACVD	NA	female	26.14	154	62
ERR2017579	Control	ACVD	NA	female	28.673	154	68
ERR2017580	Control	ACVD	NA	female	25.1	164	67.5
ERR2017581	Control	ACVD	56	female	17.63	158	44
ERR2017584	Control	ACVD	56	female	20	150	45
ERR2017586	Control	ACVD	58	female	22.19	156	54
ERR2017587	Control	ACVD	60	female	28.07	151	64
ERR2017588	Control	ACVD	55	female	26.04	158	65
ERR2017589	Control	ACVD	57	female	50.321	165	137
ERR2017590	Control	ACVD	61	male	19.36	167	54
ERR2017591	Control	ACVD	59	female	22.41	157	55.25
ERR2017592	Control	ACVD	59	female	20.31	160	52
ERR2017593	Control	ACVD	54	female	27.24	158	68
ERR2017594	Control	ACVD	62	female	21.21	152	49
ERR2017595	Control	ACVD	63	female	22.21	153	52
ERR2017596	Control	ACVD	60	female	21.93	154	52
ERR2017597	Control	ACVD	62	male	23.18	170	67
ERR2017598	Disease	ACVD	42.8274	male	22.58	163	60
ERR2017599	Disease	ACVD	76.0274	female	24.03	158	60
ERR2017600	Disease	ACVD	73	male	27.55	165	75
ERR2017601	Disease	ACVD	45.3973	male	23.62	174	71.5
ERR2017602	Disease	ACVD	64.589	female	24.44	150	55
ERR2017603	Disease	ACVD	82.1973	male	29.2	165	79.5
ERR2017604	Disease	ACVD	47.8795	male	23.53	170	68
ERR2017605	Disease	ACVD	79.5041	male	22.145	170	64
ERR2017606	Disease	ACVD	55	male	22.22	165	60.5
ERR2017607	Disease	ACVD	59.1918	male	24.22	170	70
ERR2017608	Disease	ACVD	77.6548	male	20.76	170	60
ERR2017609	Disease	ACVD	69	male	18.63	163	49.5
ERR2017610	Disease	ACVD	55.1644	male	24.54	164	66
ERR2017611	Disease	ACVD	59	male	21.63	172	64
ERR2017612	Disease	ACVD	67	male	23.03	168	65
ERR2017613	Disease	ACVD	61	female	20.41	140	40
ERR2017614	Disease	ACVD	47.4575	male	22.491	170	65
ERR2017615	Disease	ACVD	61	male	17.3	170	50
ERR2017616	Disease	ACVD	44.3753	male	28.37	170	82
ERR2017617	Disease	ACVD	75.0027	male	23.05	160	59
ERR2017618	Disease	ACVD	78.6	female	21.08	154	50
ERR2017619	Disease	ACVD	65.4521	male	30.11	163	80
ERR2017620	Disease	ACVD	48.4411	male	27.251	167	76
ERR2017621	Disease	ACVD	68	male	24.22	160	62
ERR2017622	Disease	ACVD	47.0082	male	20.58	162	54
ERR2017623	Disease	ACVD	75.2575	female	20	150	45
ERR2017624	Disease	ACVD	70	female	26.44	158	66
ERR2017625	Disease	ACVD	44	male	20.55	168	58
ERR2017626	Disease	ACVD	76.9973	female	23.73	155	57
ERR2017627	Disease	ACVD	81.7288	female	NA	151	NA
ERR2017628	Disease	ACVD	55.063	male	19.03	170	55
ERR2017629	Disease	ACVD	71	male	26.4	164	71
ERR2017630	Disease	ACVD	52	male	26.45	165	72
ERR2017631	Disease	ACVD	47.789	male	21.11	170	61
ERR2017632	Disease	ACVD	61.6822	male	27.01	161	70
ERR2017633	Disease	ACVD	68	female	27.59	157	68
ERR2017634	Disease	ACVD	50.9534	male	29.71	175	91
ERR2017635	Disease	ACVD	45.4192	male	23.7	170	68.5
ERR2017636	Disease	ACVD	47	male	25.65	164	69
ERR2017637	Disease	ACVD	52	male	23.88	165	65
ERR2017638	Disease	ACVD	59	male	25.59	179	82
ERR2017639	Disease	ACVD	76.8575	female	17.24	157	42.5
ERR2017640	Disease	ACVD	58.9726	male	24.3	161	63
ERR2017641	Disease	ACVD	55.6521	male	31.89	168	90
ERR2017642	Disease	ACVD	66	male	24.61	160	63
ERR2017643	Disease	ACVD	71.0301	male	23.624	162	62
ERR2017644	Disease	ACVD	65.0932	female	22.507	152	52
ERR2017645	Disease	ACVD	68	female	29.86	152	69
ERR2017646	Disease	ACVD	48.3863	male	22.27	160	57
ERR2017647	Disease	ACVD	58.0027	male	25.606	170	74
ERR2017648	Disease	ACVD	52.2521	male	23.67	167	66
ERR2017649	Disease	ACVD	52	male	29	181	95
ERR2017650	Disease	ACVD	65	male	27.72	172	82
ERR2017651	Disease	ACVD	54	male	22.77	165	62
ERR2017652	Disease	ACVD	61.5753	female	31.25	160	80
ERR2017653	Disease	ACVD	60	male	21.01	169	60
ERR2017654	Disease	ACVD	57.2575	male	26.57	168	75
ERR2017655	Disease	ACVD	33.8986	male	35.51	176	110
ERR2017656	Disease	ACVD	49.1863	male	27.89	164	75
ERR2017657	Disease	ACVD	71.7507	male	30.35	176	94
ERR2017658	Disease	ACVD	56.5699	male	28.13	160	72
ERR2017659	Disease	ACVD	67.4438	male	19.03	170	55
ERR2017660	Disease	ACVD	82.1425	female	22.35	154	53
ERR2017661	Disease	ACVD	75.7699	male	15.794	165	43
ERR2017662	Disease	ACVD	61.0301	male	27.38	172	81
ERR2017663	Disease	ACVD	82.6466	male	24.44	158	61
ERR2017664	Disease	ACVD	75.6329	male	21.14	174	64
ERR2017665	Disease	ACVD	54.8548	male	23.6	171	69
ERR2017666	Disease	ACVD	64.7753	male	24.31	166	67
ERR2017667	Disease	ACVD	49.926	male	20.76	170	60
ERR2017668	Disease	ACVD	75.8849	male	22.65	172	67
ERR2017669	Disease	ACVD	48.5425	male	24.22	170	70
ERR2017670	Disease	ACVD	58.5589	female	26.99	154	64
ERR2017671	Disease	ACVD	77.1397	female	28.51	151	65
ERR2017672	Disease	ACVD	58.7562	male	23.42	164	63
ERR2017673	Disease	ACVD	65.7288	male	23.047	160	59
ERR2017674	Disease	ACVD	65.074	female	22.22	150	50
ERR2017675	Disease	ACVD	69.1726	male	24.65	156	60
ERR2017676	Disease	ACVD	81.3397	female	NA	NA	59
ERR2017677	Disease	ACVD	32.4137	male	29.34	162	77
ERR2017678	Disease	ACVD	55.4438	male	27.755	175	85
ERR2017679	Disease	ACVD	42.3178	male	30.116	168	85
ERR2017680	Disease	ACVD	58.5315	female	24.088	163	64
ERR2017681	Disease	ACVD	74.5123	female	26.667	150	60
ERR2017682	Disease	ACVD	49.0027	male	23.624	162	62
ERR2017683	Disease	ACVD	66.1808	male	21.453	170	62
ERR2017684	Disease	ACVD	75.7562	male	22.5	166	62
ERR2017685	Disease	ACVD	62.463	male	25.712	165	70
ERR2017686	Disease	ACVD	60.4603	male	30.116	168	85
ERR2017687	Disease	ACVD	67.6849	male	24.61	165	67
ERR2017688	Disease	ACVD	46.2301	female	23.936	157	59
ERR2017689	Disease	ACVD	70.2658	female	20.957	156	51
ERR2017690	Disease	ACVD	48.1233	female	22.232	158	55.5
ERR2017691	Disease	ACVD	61.7781	female	29.667	159	75
ERR2017692	Disease	ACVD	72.7534	male	26.906	172	79.6
ERR2017693	Disease	ACVD	71.4658	male	26.573	168	75
ERR2017694	Disease	ACVD	66.2959	male	21.936	164	59
ERR2017695	Disease	ACVD	50.2438	male	21.484	160	55
ERR2017696	Disease	ACVD	46.8658	male	27.181	165	74
ERR2017697	Disease	ACVD	80.2082	female	22.833	158	57
ERR2017698	Disease	ACVD	70.8904	female	30.043	158	75
ERR2017699	Disease	ACVD	68.1233	female	22.827	148	50
ERR2017700	Disease	ACVD	68.1068	male	23.307	167	65
ERR2017701	Disease	ACVD	70.2521	male	20.904	168	59
ERR2017702	Disease	ACVD	59.4658	female	24.97	155	60
ERR2017703	Disease	ACVD	57.4904	female	20.429	158	51
ERR2017704	Disease	ACVD	54.1233	male	17.53	162	46
ERR2017705	Disease	ACVD	72.126	male	30.37	175	93
ERR2017706	Disease	ACVD	54.926	male	25.559	169	73
ERR2017707	Disease	ACVD	66.411	female	23.24	151	53
ERR2017708	Disease	ACVD	53.0247	male	26.67	162	70
ERR2017709	Disease	ACVD	55.0301	male	26.172	160	67
ERR2017710	Disease	ACVD	62.4877	female	16.437	156	40
ERR2017711	Disease	ACVD	77.4877	male	27.54	160	70.5
ERR2017712	Disease	ACVD	67.3068	female	24.14	155	58
ERR2017713	Disease	ACVD	63.1178	male	29.17	156	71
ERR2017714	Disease	ACVD	61.2822	female	NA	NA	45
ERR2017715	Disease	ACVD	59.0904	male	31.14	170	90
ERR2017716	Disease	ACVD	65.8438	female	21.875	160	56
ERR2017717	Disease	ACVD	50.6247	male	28.01	169	80
ERR2017718	Disease	ACVD	60.7178	male	30.42	172	90
ERR2017719	Disease	ACVD	60.4164	male	25.28	164	68
ERR2017720	Disease	ACVD	62.3644	male	28.76	156	70
ERR2017721	Disease	ACVD	47.6137	female	22.51	152	52
ERR2017722	Disease	ACVD	49.8493	male	22.052	173	66
ERR2017723	Disease	ACVD	56.9973	male	26.03	172	77
ERR2017724	Disease	ACVD	55.7808	male	26.3	170	76
ERR2017725	Disease	ACVD	70.5096	female	20.69	157	51
ERR2017726	Disease	ACVD	50.9123	male	20.861	171	61
ERR2017727	Disease	ACVD	56.0192	male	25.51	168	72
ERR2017728	Disease	ACVD	59.189	male	19.835	165	54
ERR2017729	Disease	ACVD	58.2329	male	20.861	171	61
ERR2017730	Disease	ACVD	59.1973	female	28.999	152	67
ERR2017731	Disease	ACVD	61.5123	male	25.865	168	73
ERR2017732	Disease	ACVD	45.0219	male	29.066	170	84
ERR2017733	Disease	ACVD	47.3068	male	20.716	173	62
ERR2017734	Disease	ACVD	49.2438	female	27.365	165	74.5
ERR2017735	Disease	ACVD	59.9178	male	19.572	163	52
ERR2017736	Disease	ACVD	63.0849	female	NA	150	NA
ERR2017737	Disease	ACVD	69.6548	male	24.82	175	76
ERR2017738	Disease	ACVD	58.8795	female	NA	NA	59
ERR2017739	Disease	ACVD	56.2438	male	28.906	160	74
ERR2017740	Disease	ACVD	64.5096	male	25.712	165	70
ERR2017741	Disease	ACVD	64.7945	male	21.972	170	63.5
ERR2017742	Disease	ACVD	65.3041	female	21.333	150	48
ERR2017743	Disease	ACVD	55.7589	male	25.34	165	69
ERR2017744	Disease	ACVD	57.7562	male	23.389	173	70
ERR2017745	Disease	ACVD	65.7041	male	28.374	170	82
ERR2017746	Disease	ACVD	46.7945	male	24.802	168	70
ERR2017747	Disease	ACVD	46.3616	male	29.408	168	83
ERR2017748	Disease	ACVD	59.0932	male	NA	NA	80
ERR2017749	Disease	ACVD	61.4192	male	NA	NA	74
ERR2017750	Disease	ACVD	63.6219	female	NA	NA	NA
ERR2017751	Disease	ACVD	56	male	NA	NA	NA
ERR2017752	Disease	ACVD	67	male	NA	NA	NA
ERR2017753	Disease	ACVD	79	male	NA	NA	NA
ERR2017754	Disease	ACVD	69	male	NA	NA	NA
ERR2017755	Disease	ACVD	68	male	NA	NA	NA
ERR2017756	Disease	ACVD	66	male	NA	NA	NA
ERR2017757	Disease	ACVD	35	male	NA	NA	NA
ERR2017759	Disease	ACVD	43	male	NA	NA	NA
ERR2017760	Disease	ACVD	55	male	NA	NA	NA
ERR2017761	Disease	ACVD	42	male	NA	NA	NA
ERR2017762	Disease	ACVD	60	male	NA	NA	NA
ERR2017763	Disease	ACVD	77	female	NA	NA	NA
ERR2017764	Disease	ACVD	45	male	NA	NA	NA
ERR2017765	Disease	ACVD	62	male	NA	NA	NA
ERR2017766	Disease	ACVD	68	male	NA	NA	NA
ERR2017767	Disease	ACVD	55	male	NA	NA	NA
ERR2017768	Disease	ACVD	69	male	NA	NA	NA
ERR2017769	Disease	ACVD	62	male	NA	NA	NA
ERR2017770	Disease	ACVD	68	female	NA	NA	NA
ERR2017771	Disease	ACVD	65	male	NA	NA	NA
ERR2017772	Disease	ACVD	55	female	NA	NA	NA
ERR2017773	Disease	ACVD	74	male	NA	NA	NA
ERR2017774	Disease	ACVD	49	female	NA	NA	NA
ERR2017775	Disease	ACVD	62	female	NA	NA	NA
ERR2017776	Disease	ACVD	72	male	NA	NA	NA
ERR2017777	Disease	ACVD	62	male	NA	NA	NA
ERR2017778	Disease	ACVD	61	NA	NA	NA	NA
ERR2017779	Disease	ACVD	61	NA	NA	NA	NA
ERR2017780	Disease	ACVD	61	NA	NA	NA	NA
ERR2017781	Disease	ACVD	61	male	NA	NA	NA
ERR2017782	Disease	ACVD	61	male	NA	NA	NA
ERR2017783	Disease	ACVD	61	female	NA	NA	NA
ERR2017784	Disease	ACVD	61	male	NA	NA	NA
ERR2017785	Disease	ACVD	61	male	NA	NA	NA
ERR2017786	Disease	ACVD	61	male	NA	NA	NA
ERR2017788	Disease	ACVD	61	male	NA	NA	NA
ERR2017789	Disease	ACVD	61	male	NA	NA	NA
ERR2017790	Disease	ACVD	61	male	NA	NA	NA
ERR2017791	Disease	ACVD	61	female	NA	NA	NA
ERR2017792	Disease	ACVD	61	male	NA	NA	NA
ERR2017793	Disease	ACVD	61	male	NA	NA	NA
ERR2017794	Disease	ACVD	61	male	NA	NA	NA
ERR2017795	Disease	ACVD	61	female	NA	NA	NA
ERR2017796	Disease	ACVD	61	male	NA	NA	NA
ERR2017797	Disease	ACVD	61	male	NA	NA	NA
ERR2017798	Disease	ACVD	61	male	NA	NA	NA
ERR2017799	Disease	ACVD	61	male	NA	NA	NA
ERR2017800	Disease	ACVD	61	female	NA	NA	NA
ERR2017801	Disease	ACVD	61	male	NA	NA	NA
ERR2017802	Disease	ACVD	61	female	NA	NA	NA
ERR2017803	Disease	ACVD	61	male	NA	NA	NA
ERR2017804	Disease	ACVD	61	male	NA	NA	NA
ERR2017805	Disease	ACVD	61	male	NA	NA	NA
ERR2017806	Disease	ACVD	61	male	NA	NA	NA
ERR2017807	Disease	ACVD	61	male	NA	NA	NA
ERR2017808	Disease	ACVD	61	NA	NA	NA	NA
ERR2017809	Disease	ACVD	61	male	NA	NA	NA
ERR2017810	Disease	ACVD	57.9753	female	22.27	160	57
ERR2017813	Disease	ACVD	66.1589	male	22.5	165	61.25
ERR2017814	Disease	ACVD	56.1123	male	24.91	170	72
ERR2017815	Disease	ACVD	71	male	23.94	171	70
