# Supplementary material for: Gut mycobiome alterations and network interactions with the bacteriome in patients with atherosclerotic cardiovascular disease
Source: Microbiol Spectr. 2024 Dec 11;13(1):e02182-24. doi: 10.1128/spectrum.02182-24 (PMC11705818; doi:10.1128/spectrum.02182-24)
Supplement: Table S2 — Detailed information of 307 nonredundant genomes. [file spectrum.02182-24-s0002.xlsx]

## Sheet: table2
Supplementary Table S2 | Detailed information of 307 nonredundant genomes
Represent genome	Number of Genomes	NCBI accession
R102-05	2	PG8302,R102-05	supk__Eukaryota;k__Fungi;p__Ascomycota;c__Saccharomycetes;o__Saccharomycetales;f__Pichiaceae;g__Pichia;s__Pichia kudriavzevii c15
PB2809B	19	B114-03,B7027,D108-B21,F2008,F2020,F4008B,M1110A,M2002,M7004B,P40-11,P7006C,PB2809B,PM40-15,S40-07,X2809A,Y1104A,Y114-04A,Y4012,Y5A	supk__Eukaryota;k__Fungi;p__Ascomycota;c__Saccharomycetes;o__Saccharomycetales;f__Pichiaceae;g__Pichia;s__Pichia kudriavzevii;subtype__;subspecies__
B7036	3	B7036,DX115-08,Y127-03	supk__Eukaryota;k__Fungi;p__Ascomycota;c__Saccharomycetes;o__Saccharomycetales;f__Pichiaceae;g__Pichia;s__Pichia kluyveri;subtype__;subspecies__
M126-08	1	M126-08	supk__Eukaryota;k__Fungi;p__Ascomycota;c__Saccharomycetes;o__Saccharomycetales;f__Pichiaceae;g__Pichia;s__[Candida] inconspicua;subtype__;subspecies__
GCA_004931855.1	3	GCA_004931855.1,M1218,R1214	supk__Eukaryota;k__Fungi;p__Ascomycota;c__Saccharomycetes;o__Saccharomycetales;f__Pichiaceae;g__Pichia;s__[Candida] inconspicua;subtype__;subspecies__
M7017B	2	F119-09A,M7017B	supk__Eukaryota;k__Fungi;p__Ascomycota;c__Saccharomycetes;o__Saccharomycetales;f__Pichiaceae;g__Ogataea;s__[Candida] boidinii;subtype__;subspecies__
GCA_037951595.1	5	GCA_037951295.1,GCA_037951305.1,GCA_037951315.1,GCA_037951375.1,GCA_037951595.1	supk__Eukaryota;k__Fungi;p__Ascomycota;c__Saccharomycetes;o__Saccharomycetales;f__Pichiaceae;g__Ogataea;s__[Candida] sonorensis;subtype__;subspecies__
M2015	6	M2015,M2019,P1002,P2008,PG8608,PX1907B	supk__Eukaryota;k__Fungi;p__Ascomycota;c__Saccharomycetes;o__Saccharomycetales;f__Pichiaceae;g__Pichia;s__Pichia terricola;subtype__;subspecies__
F124-03	1	F124-03	supk__Eukaryota;k__Fungi;p__Ascomycota;c__Saccharomycetes;o__Saccharomycetales;f__Pichiaceae;g__Pichia;s__Pichia fermentans;subtype__;subspecies__
F1605B	5	F1605B,F5206,P7020A,PG124-03,R5424	supk__Eukaryota;k__Fungi;p__Ascomycota;c__Saccharomycetes;o__Saccharomycetales;f__Pichiaceae;g__Pichia;s__Pichia sp. F1605B;subtype__;subspecies__
PM2405	6	PL2406,PM2405,PX2406,R2405,R2412,X2403	supk__Eukaryota;k__Fungi;p__Ascomycota;c__Eurotiomycetes;o__Eurotiales;f__Trichocomaceae;g__Talaromyces;s__Talaromyces sp. PF3502;subtype__;subspecies__
GCA_026539545.1	1	GCA_026539545.1	supk__Eukaryota;k__Fungi;p__Ascomycota;c__Saccharomycetes;o__Saccharomycetales;f__Saccharomycetaceae;g__Nakaseomyces;s__Nakaseomyces glabratus;subtype__;subspecies__
GCA_026540015.1	1	GCA_026540015.1	supk__Eukaryota;k__Fungi;p__Ascomycota;c__Saccharomycetes;o__Saccharomycetales;f__Saccharomycetaceae;g__Nakaseomyces;s__Nakaseomyces glabratus;subtype__;subspecies__
GCA_002219185.1	43	B1514,GCA_001466525.1,GCA_001466535.1,GCA_001466565.1,GCA_001466575.1,GCA_001466635.1,GCA_001466685.1,GCA_002219185.1,GCA_002219195.1,GCA_002259835.1,GCA_004332445.1,GCA_004332455.1,GCA_004332465.1,GCA_010111755.1,GCA_014217725.1,GCA_020450195.1,GCA_020450215.1,GCA_020450235.1,GCA_020450265.1,GCA_020797185.1,GCA_020797195.1,GCA_020797205.1,GCA_020797215.1,GCA_020797225.1,GCA_020797325.1,GCA_02079…	supk__Eukaryota;k__Fungi;p__Ascomycota;c__Saccharomycetes;o__Saccharomycetales;f__Saccharomycetaceae;g__Nakaseomyces;s__Nakaseomyces glabratus;subtype__;subspecies__
GCA_029702875.1	11	GCA_022695675.1,GCA_025434895.1,GCA_025727145.1,GCA_025727165.1,GCA_029702875.1,GCA_029703225.1,M7015,PF1605,PG6211,PH3616,PK1605	supk__Eukaryota;k__Fungi;p__Ascomycota;c__Saccharomycetes;o__Saccharomycetales;f__Saccharomycetaceae;g__Saccharomyces;s__Saccharomyces cerevisiae;subtype__;subspecies__
M5909	5	DX121-04,DX6622,M5909,P7018B,R8211	supk__Eukaryota;k__Fungi;p__Ascomycota;c__Saccharomycetes;o__Saccharomycetales;f__Saccharomycetaceae;g__Torulaspora;s__Torulaspora delbrueckii;subtype__;subspecies__
GCA_024399255.1	2	GCA_024399255.1,GCA_029215505.1	supk__Eukaryota;k__Fungi;p__Microsporidia;c__;o__;f__Unikaryonidae;g__Encephalitozoon;s__Encephalitozoon hellem;subtype__;subspecies__
M30-05A-2	1	M30-05A-2	supk__Eukaryota;k__Fungi;p__Basidiomycota;c__Microbotryomycetes;o__Sporidiobolales;f__Sporidiobolaceae;g__Rhodotorula;s__Rhodotorula sp. M30-05A-2;subtype__;subspecies__
PG2906A	11	2NF929A,F6904,GCA_019303655.1,M30-05A,PG106-07A,PG2906A,PH4019,PS2012A,PX3501,PYS006A,R30-17B	supk__Eukaryota;k__Fungi;p__Basidiomycota;c__Microbotryomycetes;o__Sporidiobolales;f__Sporidiobolaceae;g__Rhodotorula;s__Rhodotorula mucilaginosa;subtype__;subspecies__
PK2101B	2	P60-03,PK2101B	supk__Eukaryota;k__Fungi;p__Basidiomycota;c__Microbotryomycetes;o__Sporidiobolales;f__Sporidiobolaceae;g__Rhodotorula;s__Rhodotorula mucilaginosa;subtype__;subspecies__
P8426	6	F8220,F8402,M6911,P8416,P8426,PG8210	supk__Eukaryota;k__Fungi;p__Ascomycota;c__Saccharomycetes;o__Saccharomycetales;f__Saccharomycetaceae;g__Kazachstania;s__Kazachstania sp. P8426;subtype__;subspecies__
R1201	8	2NP9F,R1201,S3802,X1802G,X1802H,X1803,Y3903,Y3904	supk__Eukaryota;k__Fungi;p__Ascomycota;c__Sordariomycetes;o__Sordariales;f__Chaetomiaceae;g__Chaetomium;s__Chaetomium globosum;subtype__;subspecies__
M7501	2	M7501,PG5414	supk__Eukaryota;k__Fungi;p__Mucoromycota;c__Mucoromycetes;o__Mucorales;f__Mucoraceae;g__Mucor;s__Mucor sp. M7501;subtype__;subspecies__
GCA_000401635.1	13	F1241,GCA_000401635.1,P1003,P1204,PB2204,PB2204-2,PF3102,PL2203S,PL2203S-2,PT2201,PT2201-2,PX3102,S1115	supk__Eukaryota;k__Fungi;p__Mucoromycota;c__Mucoromycetes;o__Mucorales;f__Mucoraceae;g__Mucor;s__Mucor circinelloides;subtype__;subspecies__
GCA_000587855.1	2	GCA_000587855.1,GCA_000697435.1	supk__Eukaryota;k__Fungi;p__Mucoromycota;c__Mucoromycetes;o__Mucorales;f__Mucoraceae;g__Mucor;s__Mucor irregularis;subtype__;subspecies__
GCA_006680115.1	6	GCA_000697275.1,GCA_000738565.1,GCA_006680115.1,GCA_011762635.1,GCA_011763565.1,PT2906	supk__Eukaryota;k__Fungi;p__Mucoromycota;c__Mucoromycetes;o__Mucorales;f__Rhizopodaceae;g__Rhizopus;s__Rhizopus microsporus;subtype__;subspecies__
R2701	8	GCA_000696915.1,GCA_000697075.1,GCA_000697095.1,GCA_000697115.1,GCA_000697135.1,GCA_000697195.1,PG1902,R2701	supk__Eukaryota;k__Fungi;p__Mucoromycota;c__Mucoromycetes;o__Mucorales;f__Rhizopodaceae;g__Rhizopus;s__Rhizopus arrhizus;subtype__;subspecies__
GCA_002749535.1	1	GCA_002749535.1	supk__Eukaryota;k__Fungi;p__Mucoromycota;c__Mucoromycetes;o__Mucorales;f__Mucoraceae;g__Apophysomyces;s__Apophysomyces variabilis;subtype__;subspecies__
GCA_000696975.1	1	GCA_000696975.1	supk__Eukaryota;k__Fungi;p__Mucoromycota;c__Mucoromycetes;o__Mucorales;f__Mucoraceae;g__Apophysomyces;s__Apophysomyces trapeziformis;subtype__;subspecies__
PYS2302	2	PYS2302,S6803	supk__Eukaryota;k__Fungi;p__Mucoromycota;c__Mucoromycetes;o__Mucorales;f__Syncephalastraceae;g__Syncephalastrum;s__Syncephalastrum monosporum;subtype__;subspecies__
PYS2703	2	PYS2702,PYS2703	supk__Eukaryota;k__Fungi;p__Mucoromycota;c__Mucoromycetes;o__Mucorales;f__Syncephalastraceae;g__Syncephalastrum;s__Syncephalastrum sp. PYS2703;subtype__;subspecies__
PT1902	1	PT1902	supk__Eukaryota;k__Fungi;p__Mucoromycota;c__Mucoromycetes;o__Mucorales;f__Lichtheimiaceae;g__Lichtheimia;s__Lichtheimia sp. PT1902;subtype__;subspecies__
R4402	2	PT3202,R4402	supk__Eukaryota;k__Fungi;p__Ascomycota;c__Sordariomycetes;o__Sordariales;f__Chaetomiaceae;g__;s__Chaetomiaceae sp. R4402;subtype__;subspecies__
PN006	2	PN006,S6502	supk__Eukaryota;k__Fungi;p__Mucoromycota;c__Mucoromycetes;o__Mucorales;f__Lichtheimiaceae;g__Lichtheimia;s__Lichtheimia corymbifera;subtype__;subspecies__
S5503	5	GCA_000697395.1,GCA_000738555.1,PF1901,PG115-04A,S5503	supk__Eukaryota;k__Fungi;p__Mucoromycota;c__Mucoromycetes;o__Mucorales;f__Lichtheimiaceae;g__Lichtheimia;s__Lichtheimia ramosa;subtype__;subspecies__
M5902	1	M5902	supk__Eukaryota;k__Fungi;p__Mucoromycota;c__Umbelopsidomycetes;o__Umbelopsidales;f__Umbelopsidaceae;g__Umbelopsis;s__Umbelopsis sp. M5902;subtype__;subspecies__
GCA_000697415.1	1	GCA_000697415.1	supk__Eukaryota;k__Fungi;p__Mucoromycota;c__Umbelopsidomycetes;o__Umbelopsidales;f__Umbelopsidaceae;g__Umbelopsis;s__Umbelopsis isabellina;subtype__;subspecies__
GCA_026259285.1	5	GCA_022344085.1,GCA_026259265.1,GCA_026259285.1,GCA_026259295.1,GCA_030015455.1	supk__Eukaryota;k__Fungi;p__Ascomycota;c__Eurotiomycetes;o__Onygenales;f__Arthrodermataceae;g__Microsporum;s__Microsporum canis;subtype__;subspecies__
GCA_030015485.1	2	GCA_011692745.1,GCA_030015485.1	supk__Eukaryota;k__Fungi;p__Ascomycota;c__Eurotiomycetes;o__Onygenales;f__Arthrodermataceae;g__Arthroderma;s__Arthroderma uncinatum;subtype__;subspecies__
GCA_018357685.1	1	GCA_018357685.1	supk__Eukaryota;k__Fungi;p__Ascomycota;c__Eurotiomycetes;o__Onygenales;f__Arthrodermataceae;g__Trichophyton;s__Trichophyton schoenleinii;subtype__;subspecies__
GCA_023065905.1	16	GCA_000622975.1,GCA_003664455.1,GCA_012182645.1,GCA_012182655.1,GCA_019359935.1,GCA_023065795.1,GCA_023065815.1,GCA_023065845.1,GCA_023065865.1,GCA_023065885.1,GCA_023065905.1,GCA_032157385.1,GCA_032157395.1,GCA_032157405.1,GCA_037576225.1,GCA_900162065.1	supk__Eukaryota;k__Fungi;p__Ascomycota;c__Eurotiomycetes;o__Onygenales;f__Arthrodermataceae;g__Trichophyton;s__Trichophyton indotineae;subtype__;subspecies__
GCA_001651445.1	18	GCA_000616765.1,GCA_000616845.1,GCA_000616905.1,GCA_000616945.1,GCA_000616965.1,GCA_000616985.1,GCA_000622995.1,GCA_000812105.1,GCA_001651435.1,GCA_001651445.1,GCA_012184535.1,GCA_012184575.1,GCA_021853085.1,GCA_021853495.1,GCA_021853505.1,GCA_021853515.1,GCA_021853525.1,GCA_021854105.1	supk__Eukaryota;k__Fungi;p__Ascomycota;c__Eurotiomycetes;o__Onygenales;f__Arthrodermataceae;g__Trichophyton;s__Trichophyton rubrum;subtype__;subspecies__
GCA_009834425.1	11	GCA_009834425.1,GCA_032158085.1,GCA_032158105.1,GCA_032158215.1,M68-03,P3406A,PA2902,PB4404,PG6503,R6201Q,S1101B	supk__Eukaryota;k__Fungi;p__Ascomycota;c__Eurotiomycetes;o__Eurotiales;f__Aspergillaceae;g__Aspergillus;s__Aspergillus terreus;subtype__;subspecies__
GCA_900149155.1	8	GCA_001264705.1,GCA_001264925.1,GCA_900149135.1,GCA_900149155.1,GCA_900149165.1,GCA_900149175.1,GCA_902712365.1,GCA_903798075.1	supk__Eukaryota;k__Fungi;p__Basidiomycota;c__Malasseziomycetes;o__Malasseziales;f__Malasseziaceae;g__Malassezia;s__Malassezia sympodialis;subtype__;subspecies__
S2209	3	PF2201,S2209,S5905	supk__Eukaryota;k__Fungi;p__Ascomycota;c__Eurotiomycetes;o__Eurotiales;f__Aspergillaceae;g__Aspergillus;s__Aspergillus neotritici;subtype__;subspecies__
R2305	3	R2302,R2305,R2407	supk__Eukaryota;k__Fungi;p__Ascomycota;c__Eurotiomycetes;o__Eurotiales;f__Aspergillaceae;g__Aspergillus;s__Aspergillus sp. R2407;subtype__;subspecies__
R9020	4	2NF920,2NP905A,P9004,R9020	supk__Eukaryota;k__Fungi;p__Basidiomycota;c__Cystobasidiomycetes;o__Cystobasidiales;f__Cystobasidiaceae;g__;s__Cystobasidiaceae sp. R9020;subtype__;subspecies__
Y2001A1	24	F1702,GCA_012275225.1,GCA_027923725.1,GCA_027923745.1,GCA_027923785.1,GCA_027923805.1,GCA_027923825.1,GCA_027923865.1,GCA_027923945.1,GCA_027923985.1,GCA_027924005.1,M1901,M3604,P1402,PN005,R1650,R20-06,R4203,R4604,RG13B1,S1603,Y1650,Y2001A1,Y2012	supk__Eukaryota;k__Fungi;p__Ascomycota;c__Eurotiomycetes;o__Eurotiales;f__Aspergillaceae;g__Aspergillus;s__Aspergillus niger;subtype__;subspecies__
Y4020	32	B102-05B,B7004A,DX106-07A,DX7217,F1902,F4019,F8013,F8013-2,GCA_027923605.1,GCA_027923885.1,GCA_027923925.1,M4010,M4029,P1003-2,P8043,PG2406,PG3607,PL2702,PL2703,PS2001,R1202B,R30-21B,S1115-2,S1118,S1133,S2702-2,S3103,Y2007,Y2702,Y3015B,Y4002A,Y4020	supk__Eukaryota;k__Fungi;p__Ascomycota;c__Eurotiomycetes;o__Eurotiales;f__Aspergillaceae;g__Aspergillus;s__Aspergillus niger;subtype__;subspecies__
Y4009A	1	Y4009A	supk__Eukaryota;k__Fungi;p__Ascomycota;c__Eurotiomycetes;o__Eurotiales;f__Aspergillaceae;g__Aspergillus;s__Aspergillus japonicus;subtype__;subspecies__
PG009	2	PG009,PYS010	supk__Eukaryota;k__Fungi;p__Ascomycota;c__Eurotiomycetes;o__Eurotiales;f__Aspergillaceae;g__Aspergillus;s__Aspergillus uvarum;subtype__;subspecies__
DX121-18F	2	DX121-18F,R109-04A	supk__Eukaryota;k__Fungi;p__Ascomycota;c__Eurotiomycetes;o__Eurotiales;f__Aspergillaceae;g__Aspergillus;s__Aspergillus sp. DX121-18F;subtype__;subspecies__
GCA_031304185.1	36	B7001B,GCA_003967615.1,GCA_003967635.1,GCA_003967655.1,GCA_003967675.1,GCA_003967695.1,GCA_003967715.1,GCA_003967735.1,GCA_003967755.1,GCA_003967775.1,GCA_003967795.1,GCA_031304175.1,GCA_031304185.1,GCA_031304255.1,GCA_031304705.1,GCA_031304755.1,GCA_031304965.1,GCA_031304975.1,GCA_031305065.1,GCA_031305075.1,GCA_031305155.1,GCA_031471895.1,GCA_031471915.1,GCA_031471935.1,GCA_031471965.1,GCA_0314…	supk__Eukaryota;k__Fungi;p__Ascomycota;c__Eurotiomycetes;o__Eurotiales;f__Aspergillaceae;g__Aspergillus;s__Aspergillus flavus;subtype__;subspecies__
PB2201	4	GCA_008973515.1,GCA_029962655.1,PB2201,PB2203	supk__Eukaryota;k__Fungi;p__Ascomycota;c__Eurotiomycetes;o__Eurotiales;f__Aspergillaceae;g__Aspergillus;s__Aspergillus tamarii;subtype__;subspecies__
GCA_000961545.1	3	GCA_000961545.1,GCA_002837075.1,GCA_002941045.1	supk__Eukaryota;k__Fungi;p__Ascomycota;c__Sordariomycetes;o__Ophiostomatales;f__Ophiostomataceae;g__Sporothrix;s__Sporothrix schenckii;subtype__;subspecies__
PK20-01	1	PK20-01	supk__Eukaryota;k__Fungi;p__Ascomycota;c__Eurotiomycetes;o__Eurotiales;f__Aspergillaceae;g__Aspergillus;s__Aspergillus lentulus;subtype__;subspecies__
GCA_014281915.1	1	GCA_014281915.1	supk__Eukaryota;k__Fungi;p__Ascomycota;c__Eurotiomycetes;o__Eurotiales;f__Aspergillaceae;g__Aspergillus;s__Aspergillus felis;subtype__;subspecies__
PB4204	57	B3604,DX103-11A,F1804,F1903,F2701,GCA_000225625.2,GCA_002234955.1,GCA_002234985.1,GCA_003116565.1,GCA_029618165.1,GCA_029618175.1,GCA_029618185.1,GCA_029618195.1,GCA_029618205.1,GCA_029618225.1,GCA_029618255.1,GCA_029618275.1,GCA_029618285.1,GCA_029618305.1,GCA_029618335.1,M1650,M40-03A,M91-12,PA1607,PA4301,PB30-11,PB4204,PB4205,PB4306,PF1804,PF1904,PF3501,PG3602,PH1799,PH4002,PK1002,PM1702,PM190…	supk__Eukaryota;k__Fungi;p__Ascomycota;c__Eurotiomycetes;o__Eurotiales;f__Aspergillaceae;g__Aspergillus;s__Aspergillus fumigatus;subtype__;subspecies__
GCA_002234965.2	2	GCA_002234965.2,GCA_002234975.2	supk__Eukaryota;k__Fungi;p__Ascomycota;c__Eurotiomycetes;o__Eurotiales;f__Aspergillaceae;g__Aspergillus;s__Aspergillus turcosus;subtype__;subspecies__
GCA_014281905.1	2	GCA_014281905.1,GCA_014281935.1	supk__Eukaryota;k__Fungi;p__Ascomycota;c__Eurotiomycetes;o__Eurotiales;f__Aspergillaceae;g__Aspergillus;s__Aspergillus hiratsukae;subtype__;subspecies__
GCA_011074995.1	3	GCA_011074995.1,GCA_011075025.1,R2309	supk__Eukaryota;k__Fungi;p__Ascomycota;c__Eurotiomycetes;o__Eurotiales;f__Aspergillaceae;g__Aspergillus;s__Aspergillus nidulans;subtype__;subspecies__
GCA_013305485.1	7	GCA_013305485.1,GCA_013305935.1,GCA_013305975.1,GCA_013305995.1,GCA_013306175.1,GCA_013306195.1,GCA_013306895.1	supk__Eukaryota;k__Fungi;p__Ascomycota;c__Eurotiomycetes;o__Eurotiales;f__Aspergillaceae;g__Aspergillus;s__Aspergillus spinulosporus;subtype__;subspecies__
P2701V1	4	P2701V1,PB2712,PG3604,S2702	supk__Eukaryota;k__Fungi;p__Ascomycota;c__Eurotiomycetes;o__Eurotiales;f__Aspergillaceae;g__Aspergillus;s__Aspergillus chevalieri;subtype__;subspecies__
S1801	7	PYS4201,PYS4240,PYS4241,S1107B,S1801,S1802E,S3505	supk__Eukaryota;k__Fungi;p__Ascomycota;c__Eurotiomycetes;o__Eurotiales;f__Aspergillaceae;g__Aspergillus;s__Aspergillus sp. S3505;subtype__;subspecies__
S1907	2	S1907,S3811C	supk__Eukaryota;k__Fungi;p__Ascomycota;c__Eurotiomycetes;o__Eurotiales;f__Aspergillaceae;g__Aspergillus;s__Aspergillus ruber;subtype__;subspecies__
GCA_001630435.1	9	GCA_001630435.1,GCA_001630445.1,GCA_021396195.1,GCA_021396275.1,GCA_021396295.1,GCA_021396335.1,GCA_021396345.1,GCA_021397555.1,GCA_021398025.1	supk__Eukaryota;k__Fungi;p__Ascomycota;c__Sordariomycetes;o__Ophiostomatales;f__Ophiostomataceae;g__Sporothrix;s__Sporothrix globosa;subtype__;subspecies__
Y3614	18	2NF922,2NF923,2NF925,B3601,B3605,GCA_021437015.1,PA3604,PG3606C,PM3601,PYS3901,R1430,R2506,S2101G,S2111G.1,S2111Y,S3602,S3605,Y3614	supk__Eukaryota;k__Fungi;p__Ascomycota;c__Eurotiomycetes;o__Eurotiales;f__Aspergillaceae;g__Aspergillus;s__Aspergillus sp. MA 6041;subtype__;subspecies__
PG3606D	33	F3601,F3604,F3605,M3605,M3606,PA2101,PA40-03,PB2407,PB4102,PB4105,PB4106,PG3603,PG3606D,PG3608,PG40-03,PH2503,PH3601,PK2410,PM3602,PYS2105,R2804,R3602,S124-03,S1702,S1903S,S1905,S2103,S2105,S2109,S3606,S4102,S4401N,S4402	supk__Eukaryota;k__Fungi;p__Ascomycota;c__Eurotiomycetes;o__Eurotiales;f__Aspergillaceae;g__Aspergillus;s__Aspergillus sp. PG3606D;subtype__;subspecies__
PM3604	7	F3603,PG3605,PM3604,R3607,S1902Y,S2805,S2904	supk__Eukaryota;k__Fungi;p__Ascomycota;c__Eurotiomycetes;o__Eurotiales;f__Aspergillaceae;g__Aspergillus;s__Aspergillus sp. S1902Y;subtype__;subspecies__
M3602D	6	M3601,M3602C,M3602D,M3603A,P7301S-1,PG119-06	supk__Eukaryota;k__Fungi;p__Ascomycota;c__Eurotiomycetes;o__Eurotiales;f__Aspergillaceae;g__Aspergillus;s__Aspergillus unguis;subtype__;subspecies__
P7048X-2	2	P7048X-2,PF1702S	supk__Eukaryota;k__Fungi;p__Ascomycota;c__Eurotiomycetes;o__Eurotiales;f__Aspergillaceae;g__Monascus;s__Monascus purpureus;subtype__;subspecies__
PG2902	2	PG2901,PG2902	supk__Eukaryota;k__Fungi;p__Ascomycota;c__Eurotiomycetes;o__Eurotiales;f__Aspergillaceae;g__Penicillium;s__Penicillium janthinellum;subtype__;subspecies__
M7025A	8	D2Mb,M7025A,PH3801,PM4501B,R1202D,R2202,S1126A,S1316	supk__Eukaryota;k__Fungi;p__Ascomycota;c__Eurotiomycetes;o__Eurotiales;f__Aspergillaceae;g__Penicillium;s__Penicillium oxalicum;subtype__;subspecies__
R2416	4	PB2502,PM3203,R2416,S90-01	supk__Eukaryota;k__Fungi;p__Ascomycota;c__Eurotiomycetes;o__Eurotiales;f__Aspergillaceae;g__Penicillium;s__Penicillium polonicum;subtype__;subspecies__
S80-01Y	1	S80-01Y	supk__Eukaryota;k__Fungi;p__Ascomycota;c__Dothideomycetes;o__Botryosphaeriales;f__Botryosphaeriaceae;g__Botryosphaeria;s__Botryosphaeria sp. S80-01Y;subtype__;subspecies__
R1802	1	R1802	supk__Eukaryota;k__Fungi;p__Ascomycota;c__Sordariomycetes;o__Hypocreales;f__Sarocladiaceae;g__;s__Sarocladiaceae sp. R1802;subtype__;subspecies__
GCA_004026455.1	1	GCA_004026455.1	supk__Eukaryota;k__Fungi;p__Ascomycota;c__Sordariomycetes;o__Hypocreales;f__Ophiocordycipitaceae;g__Purpureocillium;s__Purpureocillium lilacinum;subtype__;subspecies__
S3808	1	S3808	supk__Eukaryota;k__Fungi;p__Ascomycota;c__Sordariomycetes;o__Hypocreales;f__Cordycipitaceae;g__Lecanicillium;s__Lecanicillium sp. S3808;subtype__;subspecies__
PG4201	1	PG4201	supk__Eukaryota;k__Fungi;p__Ascomycota;c__Sordariomycetes;o__Hypocreales;f__Nectriaceae;g__;s__Nectriaceae sp. PG4201;subtype__;subspecies__
GCA_013623535.1	1	GCA_013623535.1	supk__Eukaryota;k__Fungi;p__Ascomycota;c__Sordariomycetes;o__Hypocreales;f__Nectriaceae;g__Fusarium;s__Fusarium penzigii;subtype__;subspecies__
GCA_013363125.1	1	GCA_013363125.1	supk__Eukaryota;k__Fungi;p__Ascomycota;c__Sordariomycetes;o__Hypocreales;f__Nectriaceae;g__Fusarium;s__Fusarium falciforme;subtype__;subspecies__
GCA_021655865.1	1	GCA_021655865.1	supk__Eukaryota;k__Fungi;p__Ascomycota;c__Sordariomycetes;o__Hypocreales;f__Nectriaceae;g__Fusarium;s__Fusarium guadeloupense;subtype__;subspecies__
PB3502S	7	M7003A,PB3502S,PL1801,S2401,S2705F,Y2401,Y2401C	supk__Eukaryota;k__Fungi;p__Ascomycota;c__Eurotiomycetes;o__Eurotiales;f__Aspergillaceae;g__Penicillium;s__Penicillium solitum;subtype__;subspecies__
GCA_004367085.1	1	GCA_004367085.1	supk__Eukaryota;k__Fungi;p__Ascomycota;c__Sordariomycetes;o__Hypocreales;f__Nectriaceae;g__Fusarium;s__Fusarium irregulare;subtype__;subspecies__
R2406	1	R2406	supk__Eukaryota;k__Fungi;p__Ascomycota;c__Sordariomycetes;o__Xylariales;f__Hypoxylaceae;g__Hypoxylon;s__Hypoxylon pulicicidum;subtype__;subspecies__
PDH2405	1	PDH2405	supk__Eukaryota;k__Fungi;p__Ascomycota;c__Sordariomycetes;o__Xylariales;f__Hypoxylaceae;g__Hypoxylon;s__Hypoxylon sp. PDH2405;subtype__;subspecies__
GCA_000611715.1	1	GCA_000611715.1	supk__Eukaryota;k__Fungi;p__Ascomycota;c__Dothideomycetes;o__Venturiales;f__Sympoventuriaceae;g__Scolecobasidium;s__Scolecobasidium constrictum;subtype__;subspecies__
GCA_003666085.1	1	GCA_003666085.1	supk__Eukaryota;k__Fungi;p__Ascomycota;c__Dothideomycetes;o__Mycosphaerellales;f__Mycosphaerellaceae;g__Pseudocercospora;s__Pseudocercospora crystallina;subtype__;subspecies__
D2B6	1	D2B6	supk__Eukaryota;k__Fungi;p__Ascomycota;c__Dothideomycetes;o__Pleosporales;f__Sporormiaceae;g__Preussia;s__Preussia sp. D2B6;subtype__;subspecies__
R9002	1	R9002	supk__Eukaryota;k__Fungi;p__Ascomycota;c__Dothideomycetes;o__Pleosporales;f__Periconiaceae;g__Periconia;s__Periconia sp. R9002;subtype__;subspecies__
M94-06F	1	M94-06F	supk__Eukaryota;k__Fungi;p__Ascomycota;c__Dothideomycetes;o__Pleosporales;f__Didymosphaeriaceae;g__Pseudopithomyces;s__Pseudopithomyces c174
GCA_025388405.1	1	GCA_025388405.1	supk__Eukaryota;k__Fungi;p__Ascomycota;c__Dothideomycetes;o__Pleosporales;f__Didymosphaeriaceae;g__Paraconiothyrium;s__Paraconiothyrium brasiliense;subtype__;subspecies__
GCA_000359685.2	1	GCA_000359685.2	supk__Eukaryota;k__Fungi;p__Ascomycota;c__Dothideomycetes;o__Pleosporales;f__Cucurbitariaceae;g__Pyrenochaeta;s__Pyrenochaeta sp. UM 256;subtype__;subspecies__
R3406	58	2NP912A,B20-02,B3902,F30-04,GCA_011058885.1,M20-01,M20-02,M2201,M2202,M2203,M30-01,P20-02,P20-04,P30-11,PA3101,PB20-03,PB20-04,PB2409,PB3102,PB3103,PB3904,PDH20-03,PDH20-04,PF2508S,PF3401,PG115-01,PG3507,PG4202,PH2403,PH4103,PK3604,PL40-01,PM3404,PYS3203,R1210,R1211B,R13B,R20-04,R20-05,R20-08,R2501,R3104,R3301,R3406,R4101,R4403,S1301,S1302,S20-02,S2404,S2406,S3404,S3406,S40-01,X20-07,Y1301,Y3303,…	supk__Eukaryota;k__Fungi;p__Ascomycota;c__Eurotiomycetes;o__Eurotiales;f__Aspergillaceae;g__Penicillium;s__Penicillium chrysogenum;subtype__;subspecies__
M70-01Q	2	M70-01Q,P7622	supk__Eukaryota;k__Fungi;p__Ascomycota;c__;o__;f__;g__;s__Pezizomycotina sp. M70-01Q;subtype__;subspecies__
GCA_000817285.1	1	GCA_000817285.1	supk__Eukaryota;k__Fungi;p__Ascomycota;c__Dothideomycetes;o__Pleosporales;f__Pleosporaceae;g__Curvularia;s__Curvularia papendorfii;subtype__;subspecies__
GCA_011058905.1	1	GCA_011058905.1	supk__Eukaryota;k__Fungi;p__Ascomycota;c__Dothideomycetes;o__Pleosporales;f__Pleosporaceae;g__Curvularia;s__Curvularia kusanoi;subtype__;subspecies__
GCA_935753355.1	1	GCA_935753355.1	supk__Eukaryota;k__Fungi;p__Ascomycota;c__Dothideomycetes;o__Pleosporales;f__Didymellaceae;g__;s__uncultured Ascochyta;subtype__;subspecies__
GCA_011058895.1	1	GCA_011058895.1	supk__Eukaryota;k__Fungi;p__Ascomycota;c__Dothideomycetes;o__Pleosporales;f__Didymellaceae;g__Didymella;s__Didymella heteroderae;subtype__;subspecies__
GCA_011058865.1	1	GCA_011058865.1	supk__Eukaryota;k__Fungi;p__Ascomycota;c__Dothideomycetes;o__Pleosporales;f__Didymellaceae;g__Didymella;s__Didymella keratinophila;subtype__;subspecies__
P6409Y	1	P6409Y	supk__Eukaryota;k__Fungi;p__Ascomycota;c__Eurotiomycetes;o__Chaetothyriales;f__Herpotrichiellaceae;g__Exophiala;s__Exophiala c168
GCA_000835515.1	1	GCA_000835515.1	supk__Eukaryota;k__Fungi;p__Ascomycota;c__Eurotiomycetes;o__Chaetothyriales;f__Herpotrichiellaceae;g__Exophiala;s__Exophiala oligosperma;subtype__;subspecies__
GCA_000798695.1	1	GCA_000798695.1	supk__Eukaryota;k__Fungi;p__Ascomycota;c__Eurotiomycetes;o__Chaetothyriales;f__Herpotrichiellaceae;g__Exophiala;s__Exophiala xenobiotica;subtype__;subspecies__
Y93-05	1	Y93-05	supk__Eukaryota;k__Fungi;p__Basidiomycota;c__Agaricomycetes;o__Agaricales;f__Schizophyllaceae;g__Schizophyllum;s__Schizophyllum c160
GCA_000835475.1	1	GCA_000835475.1	supk__Eukaryota;k__Fungi;p__Ascomycota;c__Eurotiomycetes;o__Chaetothyriales;f__Herpotrichiellaceae;g__Cladophialophora;s__Cladophialophora bantiana;subtype__;subspecies__
M1707	8	M1705,M1707,PF1704S,PH1708,PT1701,S1708,Y1702,Y6003	supk__Eukaryota;k__Fungi;p__Ascomycota;c__Eurotiomycetes;o__Eurotiales;f__Aspergillaceae;g__Penicillium;s__Penicillium paneum;subtype__;subspecies__
GCA_001646965.1	1	GCA_001646965.1	supk__Eukaryota;k__Fungi;p__Ascomycota;c__Eurotiomycetes;o__Chaetothyriales;f__Herpotrichiellaceae;g__Fonsecaea;s__Fonsecaea nubica;subtype__;subspecies__
GCA_000835495.1	1	GCA_000835495.1	supk__Eukaryota;k__Fungi;p__Ascomycota;c__Eurotiomycetes;o__Chaetothyriales;f__Herpotrichiellaceae;g__Cladophialophora;s__Cladophialophora immunda;subtype__;subspecies__
GCA_003614865.1	1	GCA_003614865.1	supk__Eukaryota;k__Fungi;p__Ascomycota;c__Eurotiomycetes;o__Chaetothyriales;f__Trichomeriaceae;g__Arthrocladium;s__Arthrocladium fulminans;subtype__;subspecies__
GCA_000315175.1	1	GCA_000315175.1	supk__Eukaryota;k__Fungi;p__Ascomycota;c__Eurotiomycetes;o__Chaetothyriales;f__Herpotrichiellaceae;g__;s__Herpotrichiellaceae sp. UM238;subtype__;subspecies__
Y4102	1	Y4102	supk__Eukaryota;k__Fungi;p__Ascomycota;c__Saccharomycetes;o__Saccharomycetales;f__;g__;s__Saccharomycetales sp. Y4102;subtype__;subspecies__
PG5501	1	PG5501	supk__Eukaryota;k__Fungi;p__Basidiomycota;c__Agaricomycetes;o__Polyporales;f__Polyporaceae;g__Trametes;s__Trametes sp. AH28-2;subtype__;subspecies__
GCA_007844265.1	1	GCA_007844265.1	supk__Eukaryota;k__Fungi;p__Ascomycota;c__Saccharomycetes;o__Saccharomycetales;f__Dipodascaceae;g__Yarrowia;s__Yarrowia galli;subtype__;subspecies__
DX8004	1	DX8004	supk__Eukaryota;k__Fungi;p__Ascomycota;c__Saccharomycetes;o__Saccharomycetales;f__Trichomonascaceae;g__Wickerhamiella;s__Wickerhamiella sorbophila;subtype__;subspecies__
GCA_038086965.1	1	GCA_038086965.1	supk__Eukaryota;k__Fungi;p__Ascomycota;c__Saccharomycetes;o__Saccharomycetales;f__;g__;s__Tardiomyces depauwii (nom. inval.);subtype__;subspecies__
DX6506	1	DX6506	supk__Eukaryota;k__Fungi;p__Ascomycota;c__Saccharomycetes;o__Saccharomycetales;f__;g__Starmerella;s__Starmerella sp. DX6506;subtype__;subspecies__
GCA_023510055.1	5	GCA_002551515.1,GCA_023079105.1,GCA_023079125.1,GCA_023079155.1,GCA_023510055.1	supk__Eukaryota;k__Fungi;p__Basidiomycota;c__Malasseziomycetes;o__Malasseziales;f__Malasseziaceae;g__Malassezia;s__Malassezia furfur;subtype__;subspecies__
GCA_031841975.1	1	GCA_031841975.1	supk__Eukaryota;k__Fungi;p__Basidiomycota;c__Tremellomycetes;o__Tremellales;f__Cryptococcaceae;g__Cryptococcus;s__Cryptococcus gattii;subtype__;subspecies__
M94-02A	1	M94-02A	supk__Eukaryota;k__Fungi;p__Basidiomycota;c__Tremellomycetes;o__Trichosporonales;f__Trichosporonaceae;g__Cutaneotrichosporon;s__Cutaneotrichosporon sp. M94-02A;subtype__;subspecies__
PG5214	1	PG5214	supk__Eukaryota;k__Fungi;p__Basidiomycota;c__Tremellomycetes;o__Trichosporonales;f__Trichosporonaceae;g__Cutaneotrichosporon;s__Cutaneotrichosporon curvatum;subtype__;subspecies__
GCA_026725045.1	1	GCA_026725045.1	supk__Eukaryota;k__Fungi;p__Basidiomycota;c__Tremellomycetes;o__Trichosporonales;f__Trichosporonaceae;g__Vanrija;s__Vanrija sp. TS_01;subtype__;subspecies__
M4303A	1	M4303A	supk__Eukaryota;k__Fungi;p__Basidiomycota;c__Tremellomycetes;o__Trichosporonales;f__Trichosporonaceae;g__Cutaneotrichosporon;s__Cutaneotrichosporon dermatis;subtype__;subspecies__
GCA_027571585.1	1	GCA_027571585.1	supk__Eukaryota;k__Fungi;p__Microsporidia;c__;o__;f__Unikaryonidae;g__Encephalitozoon;s__Encephalitozoon cuniculi;subtype__;subspecies__
GCA_011290525.1	1	GCA_011290525.1	supk__Eukaryota;k__Fungi;p__Basidiomycota;c__Tremellomycetes;o__Trichosporonales;f__Trichosporonaceae;g__Apiotrichum;s__Apiotrichum mycotoxinovorans;subtype__;subspecies__
M2204	1	M2204	supk__Eukaryota;k__Fungi;p__Basidiomycota;c__Tremellomycetes;o__Trichosporonales;f__Trichosporonaceae;g__Apiotrichum;s__Apiotrichum brassicae;subtype__;subspecies__
GCA_030347605.1	1	GCA_030347605.1	supk__Eukaryota;k__Fungi;p__Basidiomycota;c__Tremellomycetes;o__Trichosporonales;f__Trichosporonaceae;g__Trichosporon;s__Trichosporon sp. DN520;subtype__;subspecies__
DX7706-2	1	DX7706-2	supk__Eukaryota;k__Fungi;p__Ascomycota;c__Schizosaccharomycetes;o__Schizosaccharomycetales;f__Schizosaccharomycetaceae;g__Schizosaccharomyces;s__Schizosaccharomyces pombe;subtype__;subspecies__
GCA_024498975.1	5	GCA_023079135.1,GCA_023079145.1,GCA_023510035.1,GCA_024498975.1,GCA_030826685.1	supk__Eukaryota;k__Fungi;p__Basidiomycota;c__Malasseziomycetes;o__Malasseziales;f__Malasseziaceae;g__Malassezia;s__Malassezia furfur;subtype__;subspecies__
R8901	1	R8901	supk__Eukaryota;k__Fungi;p__Ascomycota;c__Orbiliomycetes;o__Orbiliales;f__Orbiliaceae;g__Orbilia;s__Orbilia c198
GCA_036871495.1	1	GCA_036871495.1	supk__Eukaryota;k__Fungi;p__Ascomycota;c__Saccharomycetes;o__Saccharomycetales;f__Trichomonascaceae;g__Trichomonascus;s__[Candida] mucifera;subtype__;subspecies__
PB005A	1	PB005A	supk__Eukaryota;k__Fungi;p__Basidiomycota;c__Tremellomycetes;o__Trichosporonales;f__Trichosporonaceae;g__Trichosporon;s__Trichosporon sp. PB005A;subtype__;subspecies__
GCA_035610405.1	1	GCA_035610405.1	supk__Eukaryota;k__Fungi;p__Ascomycota;c__Saccharomycetes;o__Saccharomycetales;f__;g__;s__[Candida] saopauloensis;subtype__;subspecies__
P5906	1	P5906	supk__Eukaryota;k__Fungi;p__Ascomycota;c__Saccharomycetes;o__Saccharomycetales;f__Metschnikowiaceae;g__;s__[Candida] intermedia;subtype__;subspecies__
X1902-2	1	X1902-2	supk__Eukaryota;k__Fungi;p__Ascomycota;c__Saccharomycetes;o__Saccharomycetales;f__Debaryomycetaceae;g__Meyerozyma;s__Meyerozyma guilliermondii;subtype__;subspecies__
GCA_000697235.1	1	GCA_000697235.1	supk__Eukaryota;k__Fungi;p__Mucoromycota;c__Mucoromycetes;o__Mucorales;f__Mucoraceae;g__Cokeromyces;s__Cokeromyces recurvatus;subtype__;subspecies__
Y4206	1	Y4206	supk__Eukaryota;k__Fungi;p__Ascomycota;c__Saccharomycetes;o__Saccharomycetales;f__Saccharomycetaceae;g__Kazachstania;s__Kazachstania sp. Y4206;subtype__;subspecies__
GCA_023309525.1	1	GCA_023309525.1	supk__Eukaryota;k__Fungi;p__Ascomycota;c__Saccharomycetes;o__Saccharomycetales;f__Saccharomycetaceae;g__Kazachstania;s__Kazachstania bovina;subtype__;subspecies__
GCA_019202705.1	1	GCA_019202705.1	supk__Eukaryota;k__Fungi;p__Ascomycota;c__Saccharomycetes;o__Saccharomycetales;f__Debaryomycetaceae;g__Spathaspora;s__[Candida] subhashii;subtype__;subspecies__
S1701	1	S1701	supk__Eukaryota;k__Fungi;p__Ascomycota;c__Eurotiomycetes;o__Eurotiales;f__Aspergillaceae;g__;s__Aspergillaceae sp. S1602;subtype__;subspecies__
GCA_025602875.1	1	GCA_025602875.1	supk__Eukaryota;k__Fungi;p__Ascomycota;c__Saccharomycetes;o__Saccharomycetales;f__Debaryomycetaceae;g__;s__[Candida] palmioleophila;subtype__;subspecies__
Y6105	1	Y6105	supk__Eukaryota;k__Fungi;p__Ascomycota;c__Saccharomycetes;o__Saccharomycetales;f__Debaryomycetaceae;g__Debaryomyces;s__Debaryomyces nepalensis;subtype__;subspecies__
GCA_020281285.1	1	GCA_020281285.1	supk__Eukaryota;k__Fungi;p__Ascomycota;c__Saccharomycetes;o__Saccharomycetales;f__Debaryomycetaceae;g__Yamadazyma;s__[Candida] oceani;subtype__;subspecies__
B8007	1	B8007	supk__Eukaryota;k__Fungi;p__Ascomycota;c__Saccharomycetes;o__Saccharomycetales;f__Debaryomycetaceae;g__Yamadazyma;s__[Candida] aaseri;subtype__;subspecies__
B1607	1	B1607	supk__Eukaryota;k__Fungi;p__Ascomycota;c__Saccharomycetes;o__Saccharomycetales;f__Phaffomycetaceae;g__Wickerhamomyces;s__Wickerhamomyces anomalus;subtype__;subspecies__
S30-09	1	S30-09	supk__Eukaryota;k__Fungi;p__Basidiomycota;c__Microbotryomycetes;o__Sporidiobolales;f__Sporidiobolaceae;g__Rhodotorula;s__Rhodotorula sp. S30-09;subtype__;subspecies__
DX115-01	1	DX115-01	supk__Eukaryota;k__Fungi;p__Ascomycota;c__Saccharomycetes;o__Saccharomycetales;f__Pichiaceae;g__Saturnispora;s__Saturnispora c182
PB3310	1	PB3310	supk__Eukaryota;k__Fungi;p__Ascomycota;c__Saccharomycetes;o__Saccharomycetales;f__Debaryomycetaceae;g__Candida;s__Candida sp. PB3310;subtype__;subspecies__
GCA_003339405.1	1	GCA_003339405.1	supk__Eukaryota;k__Fungi;p__Ascomycota;c__Saccharomycetes;o__Saccharomycetales;f__Pichiaceae;g__Pichia;s__Pichia norvegensis;subtype__;subspecies__
M119-17A	1	M119-17A	supk__Eukaryota;k__Fungi;p__Basidiomycota;c__Microbotryomycetes;o__Sporidiobolales;f__Sporidiobolaceae;g__Rhodotorula;s__Rhodotorula toruloides c164
DX136-07W	1	DX136-07W	supk__Eukaryota;k__Fungi;p__Ascomycota;c__Eurotiomycetes;o__Eurotiales;f__Aspergillaceae;g__Penicillium;s__Penicillium glabrum;subtype__;subspecies__
R80-11	1	R80-11	supk__Eukaryota;k__Fungi;p__Ascomycota;c__Saccharomycetes;o__Saccharomycetales;f__Saccharomycodaceae;g__Hanseniaspora;s__Hanseniaspora thailandica (nom. inval.);subtype__;subspecies__
R5919	1	R5919	supk__Eukaryota;k__Fungi;p__Ascomycota;c__Saccharomycetes;o__Saccharomycetales;f__Saccharomycodaceae;g__Hanseniaspora;s__Hanseniaspora pseudoguilliermondii;subtype__;subspecies__
GCA_036287555.1	1	GCA_036287555.1	supk__Eukaryota;k__Fungi;p__Ascomycota;c__Saccharomycetes;o__Saccharomycetales;f__Saccharomycodaceae;g__Hanseniaspora;s__Hanseniaspora guilliermondii;subtype__;subspecies__
PF2202	1	PF2202	supk__Eukaryota;k__Fungi;p__Ascomycota;c__Saccharomycetes;o__Saccharomycetales;f__Saccharomycetaceae;g__Zygosaccharomyces;s__Zygosaccharomyces pseudobailii;subtype__;subspecies__
M7023	1	M7023	supk__Eukaryota;k__Fungi;p__Ascomycota;c__Saccharomycetes;o__Saccharomycetales;f__Saccharomycetaceae;g__Lachancea;s__Lachancea fermentati;subtype__;subspecies__
GCA_017309295.1	1	GCA_017309295.1	supk__Eukaryota;k__Fungi;p__Ascomycota;c__Saccharomycetes;o__Saccharomycetales;f__Saccharomycetaceae;g__Nakaseomyces;s__Nakaseomyces nivariensis;subtype__;subspecies__
F7312	1	F7312	supk__Eukaryota;k__Fungi;p__Ascomycota;c__Saccharomycetes;o__Saccharomycetales;f__Saccharomycetaceae;g__Nakaseomyces;s__Nakaseomyces bracarensis;subtype__;subspecies__
Y1806	1	Y1806	supk__Eukaryota;k__Fungi;p__Ascomycota;c__Saccharomycetes;o__Saccharomycetales;f__Saccharomycetaceae;g__Naumovozyma;s__Naumovozyma castellii;subtype__;subspecies__
B5408	1	B5408	supk__Eukaryota;k__Fungi;p__Ascomycota;c__Saccharomycetes;o__Saccharomycetales;f__Saccharomycetaceae;g__Kazachstania;s__Kazachstania servazzii;subtype__;subspecies__
F127-10	1	F127-10	supk__Eukaryota;k__Fungi;p__Mucoromycota;c__Mucoromycetes;o__Mucorales;f__Lichtheimiaceae;g__Rhizomucor;s__Rhizomucor miehei c178
M1327	2	M1327,S1602	supk__Eukaryota;k__Fungi;p__Ascomycota;c__Eurotiomycetes;o__Eurotiales;f__Trichocomaceae;g__Talaromyces;s__Talaromyces sp. PT3601;subtype__;subspecies__
GCA_000696895.1	1	GCA_000696895.1	supk__Eukaryota;k__Fungi;p__Mucoromycota;c__Mucoromycetes;o__Mucorales;f__Mucoraceae;g__Mucor;s__Mucor velutinosus;subtype__;subspecies__
PG92-21	1	PG92-21	supk__Eukaryota;k__Fungi;p__Mucoromycota;c__Mucoromycetes;o__Mucorales;f__Rhizopodaceae;g__Rhizopus;s__Rhizopus stolonifer c177
P1410A	1	P1410A	supk__Eukaryota;k__Fungi;p__Basidiomycota;c__Ustilaginomycetes;o__Ustilaginales;f__Ustilaginaceae;g__Sporisorium;s__Sporisorium graminicola;subtype__;subspecies__
GCA_000697055.1	1	GCA_000697055.1	supk__Eukaryota;k__Fungi;p__Mucoromycota;c__Mucoromycetes;o__Mucorales;f__Saksenaeaceae;g__Saksenaea;s__Saksenaea vasiformis;subtype__;subspecies__
PK3305	1	PK3305	supk__Eukaryota;k__Fungi;p__Ascomycota;c__Saccharomycetes;o__Saccharomycetales;f__;g__;s__Saccharomycetales sp. PK3305;subtype__;subspecies__
B5901	1	B5901	supk__Eukaryota;k__Fungi;p__Ascomycota;c__Saccharomycetes;o__Saccharomycetales;f__Trichomonascaceae;g__;s__Trichomonascaceae sp. B5901;subtype__;subspecies__
R3503	1	R3503	supk__Eukaryota;k__Fungi;p__Ascomycota;c__Saccharomycetes;o__Saccharomycetales;f__Debaryomycetaceae;g__;s__Debaryomycetaceae sp. 2NR914;subtype__;subspecies__
M118-08B	1	M118-08B	supk__Eukaryota;k__Fungi;p__Basidiomycota;c__Ustilaginomycetes;o__Ustilaginales;f__Ustilaginaceae;g__Pseudozyma;s__Pseudozyma sp. M118-08B;subtype__;subspecies__
GCA_003206725.1	1	GCA_003206725.1	supk__Eukaryota;k__Fungi;p__Ascomycota;c__Eurotiomycetes;o__Onygenales;f__Ajellomycetaceae;g__Blastomyces;s__Blastomyces emzantsi;subtype__;subspecies__
GCA_002110485.1	1	GCA_002110485.1	supk__Eukaryota;k__Fungi;p__Ascomycota;c__Eurotiomycetes;o__Onygenales;f__Ajellomycetaceae;g__Emergomyces;s__Emergomyces orientalis;subtype__;subspecies__
PH4033	23	B8014,B98-03,M121-12C,M7005D,P8002,P8015,PA2506,PA2509,PA2510,PB2504,PB2505,PDH2504,PF2509S,PG2501,PH4033,PT2503,PT2504,PT2506,PYS008B,R124-03,R2503,S2504,X2502D	supk__Eukaryota;k__Fungi;p__Ascomycota;c__Eurotiomycetes;o__Eurotiales;f__Aspergillaceae;g__Penicillium;s__Penicillium citrinum;subtype__;subspecies__
R13A2	1	R13A2	supk__Eukaryota;k__Fungi;p__Ascomycota;c__Saccharomycetes;o__Saccharomycetales;f__Debaryomycetaceae;g__;s__Debaryomycetaceae sp. Y9007B-2;subtype__;subspecies__
GCA_029635245.1	1	GCA_029635245.1	supk__Eukaryota;k__Fungi;p__Ascomycota;c__Eurotiomycetes;o__Onygenales;f__Nannizziopsiaceae;g__Nannizziopsis;s__Nannizziopsis arthrosporioides;subtype__;subspecies__
GCA_029962645.1	1	GCA_029962645.1	supk__Eukaryota;k__Fungi;p__Ascomycota;c__Eurotiomycetes;o__Eurotiales;f__Aspergillaceae;g__Aspergillus;s__Aspergillus nomiae;subtype__;subspecies__
M-2-1	1	M-2-1	supk__Eukaryota;k__Fungi;p__Ascomycota;c__Eurotiomycetes;o__Eurotiales;f__Aspergillaceae;g__Aspergillus;s__Aspergillus clavatus;subtype__;subspecies__
GCA_002237265.2	1	GCA_002237265.2	supk__Eukaryota;k__Fungi;p__Ascomycota;c__Eurotiomycetes;o__Eurotiales;f__Aspergillaceae;g__Aspergillus;s__Aspergillus thermomutatus;subtype__;subspecies__
GCA_903798085.1	1	GCA_903798085.1	supk__Eukaryota;k__Fungi;p__Basidiomycota;c__Malasseziomycetes;o__Malasseziales;f__Malasseziaceae;g__;s__uncultured Malassezia;subtype__;subspecies__
R2504	1	R2504	supk__Eukaryota;k__Fungi;p__Ascomycota;c__Eurotiomycetes;o__Eurotiales;f__Aspergillaceae;g__Penicillium;s__Penicillium sp. S1316;subtype__;subspecies__
PG106-07D	1	PG106-07D	supk__Eukaryota;k__Fungi;p__Ascomycota;c__Eurotiomycetes;o__Eurotiales;f__Aspergillaceae;g__Penicillium;s__Penicillium sp. PG106-07D;subtype__;subspecies__
PT4103	1	PT4103	supk__Eukaryota;k__Fungi;p__Ascomycota;c__Eurotiomycetes;o__Eurotiales;f__Aspergillaceae;g__;s__Aspergillaceae sp. PF1803;subtype__;subspecies__
GCA_029542945.1	1	GCA_029542945.1	supk__Eukaryota;k__Fungi;p__Basidiomycota;c__Malasseziomycetes;o__Malasseziales;f__Malasseziaceae;g__Malassezia;s__Malassezia obtusa;subtype__;subspecies__
R121-14B	1	R121-14B	supk__Eukaryota;k__Fungi;p__Ascomycota;c__Eurotiomycetes;o__Eurotiales;f__Aspergillaceae;g__Penicillium;s__Penicillium sumatraense;subtype__;subspecies__
M103-07B1	1	M103-07B1	supk__Eukaryota;k__Fungi;p__Ascomycota;c__Eurotiomycetes;o__Eurotiales;f__Aspergillaceae;g__Penicillium;s__Penicillium rolfsii c202
GCA_000943775.1	1	GCA_000943775.1	supk__Eukaryota;k__Fungi;p__Ascomycota;c__Eurotiomycetes;o__Eurotiales;f__Aspergillaceae;g__Penicillium;s__Penicillium capsulatum;subtype__;subspecies__
PF2411	1	PF2411	supk__Eukaryota;k__Fungi;p__Ascomycota;c__Eurotiomycetes;o__Eurotiales;f__Aspergillaceae;g__Penicillium;s__Penicillium expansum;subtype__;subspecies__
PG113-03A	1	PG113-03A	supk__Eukaryota;k__Fungi;p__Ascomycota;c__Eurotiomycetes;o__Eurotiales;f__Aspergillaceae;g__Penicillium;s__Penicillium sp. PG113-03A;subtype__;subspecies__
S103-07	1	S103-07	supk__Eukaryota;k__Fungi;p__Ascomycota;c__Eurotiomycetes;o__Eurotiales;f__Aspergillaceae;g__Penicillium;s__Penicillium sp. S103-07;subtype__;subspecies__
PF1803	1	PF1803	supk__Eukaryota;k__Fungi;p__Ascomycota;c__Eurotiomycetes;o__Eurotiales;f__Aspergillaceae;g__;s__Aspergillaceae sp. M1327;subtype__;subspecies__
PF2412A	1	PF2412A	supk__Eukaryota;k__Fungi;p__Ascomycota;c__Eurotiomycetes;o__Eurotiales;f__Aspergillaceae;g__;s__Aspergillaceae sp. S1701;subtype__;subspecies__
GCA_030062295.1	1	GCA_030062295.1	supk__Eukaryota;k__Fungi;p__Ascomycota;c__Eurotiomycetes;o__Eurotiales;f__Thermoascaceae;g__Paecilomyces;s__Paecilomyces variotii;subtype__;subspecies__
F3606	1	F3606	supk__Eukaryota;k__Fungi;p__Ascomycota;c__Eurotiomycetes;o__Eurotiales;f__Trichocomaceae;g__;s__Trichocomaceae sp. PYS4502;subtype__;subspecies__
B14P1	1	B14P1	supk__Eukaryota;k__Fungi;p__Ascomycota;c__Eurotiomycetes;o__Eurotiales;f__Trichocomaceae;g__Talaromyces;s__Talaromyces sp. PL2406;subtype__;subspecies__
F129-06A2	1	F129-06A2	supk__Eukaryota;k__Fungi;p__Ascomycota;c__Eurotiomycetes;o__Eurotiales;f__Aspergillaceae;g__Penicillium;s__Penicillium sumatraense c199
R5906	1	R5906	supk__Eukaryota;k__Fungi;p__Ascomycota;c__Eurotiomycetes;o__Eurotiales;f__Trichocomaceae;g__Talaromyces;s__Talaromyces thailandensis;subtype__;subspecies__
PX1902	1	PX1902	supk__Eukaryota;k__Fungi;p__Ascomycota;c__Eurotiomycetes;o__Eurotiales;f__Trichocomaceae;g__Talaromyces;s__Talaromyces sp. R2412;subtype__;subspecies__
P118-02	1	P118-02	supk__Eukaryota;k__Fungi;p__Ascomycota;c__Eurotiomycetes;o__Eurotiales;f__Trichocomaceae;g__Talaromyces;s__Talaromyces sp. P118-02;subtype__;subspecies__
GCA_001264665.1	1	GCA_001264665.1	supk__Eukaryota;k__Fungi;p__Basidiomycota;c__Malasseziomycetes;o__Malasseziales;f__Malasseziaceae;g__Malassezia;s__Malassezia dermatis;subtype__;subspecies__
R5324	1	R5324	supk__Eukaryota;k__Fungi;p__Ascomycota;c__Sordariomycetes;o__Sordariales;f__Schizotheciaceae;g__Schizothecium;s__Schizothecium sp. R5324;subtype__;subspecies__
B2702	1	B2702	supk__Eukaryota;k__Fungi;p__Ascomycota;c__Sordariomycetes;o__Sordariales;f__Chaetomiaceae;g__;s__Chaetomiaceae sp. B2702;subtype__;subspecies__
PYS4301M	1	PYS4301M	supk__Eukaryota;k__Fungi;p__Ascomycota;c__Sordariomycetes;o__Sordariales;f__Chaetomiaceae;g__;s__Chaetomiaceae sp. PYS4301M;subtype__;subspecies__
PF1801	1	PF1801	supk__Eukaryota;k__Fungi;p__Ascomycota;c__Sordariomycetes;o__Sordariales;f__Chaetomiaceae;g__;s__Chaetomiaceae sp. PF1801;subtype__;subspecies__
GCA_029876055.1	1	GCA_029876055.1	supk__Eukaryota;k__Fungi;p__Ascomycota;c__Sordariomycetes;o__Sordariales;f__;g__Madurella;s__Madurella fahalii;subtype__;subspecies__
GCA_022530565.1	1	GCA_022530565.1	supk__Eukaryota;k__Fungi;p__Ascomycota;c__Sordariomycetes;o__Sordariales;f__;g__Madurella;s__Madurella mycetomatis;subtype__;subspecies__
M2901	6	M2901,M2902,PK2413,PL2402,PL2405,R5904B	supk__Eukaryota;k__Fungi;p__Ascomycota;c__Eurotiomycetes;o__Eurotiales;f__Thermoascaceae;g__;s__Thermoascaceae sp. PK2413;subtype__;subspecies__
PT30-03-2	2	PK30-01,PT30-03-2	supk__Eukaryota;k__Fungi;p__Ascomycota;c__Sordariomycetes;o__Coniochaetales;f__Coniochaetaceae;g__Coniochaeta;s__Coniochaeta sp. PT30-03-2;subtype__;subspecies__
GCA_935751715.1	1	GCA_935751715.1	supk__Eukaryota;k__Fungi;p__Ascomycota;c__Sordariomycetes;o__Sordariales;f__Sordariaceae;g__;s__uncultured Sordaria;subtype__;subspecies__
GCA_037102815.1	1	GCA_037102815.1	supk__Eukaryota;k__Fungi;p__Ascomycota;c__Sordariomycetes;o__Sordariales;f__Sordariaceae;g__Neurospora;s__Neurospora intermedia;subtype__;subspecies__
R96-07A1	1	R96-07A1	supk__Eukaryota;k__Fungi;p__Ascomycota;c__Sordariomycetes;o__Glomerellales;f__Plectosphaerellaceae;g__Furcasterigmium;s__Furcasterigmium sp. R96-07A1;subtype__;subspecies__
GCA_018873225.1	1	GCA_018873225.1	supk__Eukaryota;k__Fungi;p__Ascomycota;c__Sordariomycetes;o__;f__Thyridiaceae;g__Thyridium;s__[Phialemoniopsis] sp. UDSM-2020;subtype__;subspecies__
M8501	1	M8501	supk__Eukaryota;k__Fungi;p__Ascomycota;c__Sordariomycetes;o__Microascales;f__;g__Basipetospora;s__Basipetospora sp. M8501;subtype__;subspecies__
B11D1	1	B11D1	supk__Eukaryota;k__Fungi;p__Ascomycota;c__Sordariomycetes;o__;f__;g__;s__Sordariomycetes sp. B11D1;subtype__;subspecies__
GCA_030271035.1	1	GCA_030271035.1	supk__Eukaryota;k__Fungi;p__Ascomycota;c__Sordariomycetes;o__Microascales;f__Microascaceae;g__Microascus;s__Microascus cirrosus;subtype__;subspecies__
GCA_029542905.1	2	GCA_029542905.1,GCA_903798105.1	supk__Eukaryota;k__Fungi;p__Basidiomycota;c__Malasseziomycetes;o__Malasseziales;f__Malasseziaceae;g__Malassezia;s__Malassezia arunalokei;subtype__;subspecies__
GCA_003290485.1	5	GCA_001264725.1,GCA_001264765.1,GCA_003290485.1,GCA_902712315.1,GCA_903798065.1	supk__Eukaryota;k__Fungi;p__Basidiomycota;c__Malasseziomycetes;o__Malasseziales;f__Malasseziaceae;g__Malassezia;s__Malassezia restricta;subtype__;subspecies__
GCA_002221725.1	1	GCA_002221725.1	supk__Eukaryota;k__Fungi;p__Ascomycota;c__Sordariomycetes;o__Microascales;f__Microascaceae;g__Scedosporium;s__Scedosporium boydii;subtype__;subspecies__
GCA_029606205.1	2	GCA_029606195.1,GCA_029606205.1	supk__Eukaryota;k__Fungi;p__Ascomycota;c__Eurotiomycetes;o__Eurotiales;f__Thermoascaceae;g__Paecilomyces;s__Paecilomyces maximus;subtype__;subspecies__
GCA_000732125.1	1	GCA_000732125.1	supk__Eukaryota;k__Fungi;p__Ascomycota;c__Sordariomycetes;o__Microascales;f__Microascaceae;g__Scedosporium;s__Scedosporium apiospermum;subtype__;subspecies__
GCA_003056605.1	2	GCA_003056565.1,GCA_003056605.1	supk__Eukaryota;k__Fungi;p__Ascomycota;c__Pezizomycotina;o__Pezizomycotina;f__Cordycipitaceae;g__Lecanicillium;s__Lecanicillium sp. MT-2017a
PF4103	1	PF4103	supk__Eukaryota;k__Fungi;p__Ascomycota;c__Sordariomycetes;o__Hypocreales;f__Hypocreaceae;g__Trichoderma;s__Trichoderma sp. PF4103;subtype__;subspecies__
PYS2810	2	PYS2810,R6902	supk__Eukaryota;k__Fungi;p__Ascomycota;c__Sordariomycetes;o__Hypocreales;f__Hypocreaceae;g__Trichoderma;s__Trichoderma longibrachiatum;subtype__;subspecies__
PB4401	2	PB4401,Y1103	supk__Eukaryota;k__Fungi;p__Ascomycota;c__Sordariomycetes;o__Hypocreales;f__Hypocreaceae;g__Trichoderma;s__Trichoderma harzianum;subtype__;subspecies__
PT3102	2	PG5903,PT3102	supk__Eukaryota;k__Fungi;p__Ascomycota;c__Sordariomycetes;o__Hypocreales;f__Hypocreaceae;g__Trichoderma;s__Trichoderma asperellum;subtype__;subspecies__
GCA_001264815.1	1	GCA_001264815.1	supk__Eukaryota;k__Fungi;p__Basidiomycota;c__Malasseziomycetes;o__Malasseziales;f__Malasseziaceae;g__Malassezia;s__Malassezia globosa;subtype__;subspecies__
GCA_036584375.1	7	GCA_001264795.1,GCA_001264805.1,GCA_030826665.1,GCA_036584355.1,GCA_036584375.1,GCA_036584385.1,GCA_036584425.1	supk__Eukaryota;k__Fungi;p__Basidiomycota;c__Malasseziomycetes;o__Malasseziales;f__Malasseziaceae;g__Malassezia;s__Malassezia globosa;subtype__;subspecies__
R134-05	1	R134-05	supk__Eukaryota;k__Fungi;p__Ascomycota;c__Sordariomycetes;o__Hypocreales;f__Nectriaceae;g__Fusarium;s__Fusarium sp. c93
S1123A	1	S1123A	supk__Eukaryota;k__Fungi;p__Ascomycota;c__Sordariomycetes;o__Hypocreales;f__Nectriaceae;g__Fusarium;s__Fusarium verticillioides;subtype__;subspecies__
PB3601	3	PB3601,PB3603,PYS4502	supk__Eukaryota;k__Fungi;p__Ascomycota;c__Eurotiomycetes;o__Onygenales;f__;g__;s__Onygenales sp. R3503;subtype__;subspecies__
GCA_003123625.1	1	GCA_003123625.1	supk__Eukaryota;k__Fungi;p__Ascomycota;c__Sordariomycetes;o__Hypocreales;f__Nectriaceae;g__Fusarium;s__Fusarium proliferatum;subtype__;subspecies__
GCA_009746015.1	2	GCA_009746015.1,M7004Y	supk__Eukaryota;k__Fungi;p__Ascomycota;c__Sordariomycetes;o__Hypocreales;f__Nectriaceae;g__Fusarium;s__Fusarium oxysporum;subtype__;subspecies__
PM2101E	4	GCA_011058875.1,M2102B,PM2101,PM2101E	supk__Eukaryota;k__Fungi;p__Ascomycota;c__Sordariomycetes;o__Xylariales;f__Sporocadaceae;g__Neopestalotiopsis;s__Neopestalotiopsis sp. PM2101E;subtype__;subspecies__
GCA_029542965.1	2	GCA_001264885.1,GCA_029542965.1	supk__Eukaryota;k__Fungi;p__Basidiomycota;c__Malasseziomycetes;o__Malasseziales;f__Malasseziaceae;g__Malassezia;s__Malassezia yamatoensis;subtype__;subspecies__
R2409	2	GCA_000261425.2,R2409	supk__Eukaryota;k__Fungi;p__Ascomycota;c__Dothideomycetes;o__Cladosporiales;f__Cladosporiaceae;g__Cladosporium;s__Cladosporium sphaerospermum;subtype__;subspecies__
GCA_003704615.1	1	GCA_003704615.1	supk__Eukaryota;k__Fungi;p__Ascomycota;c__Dothideomycetes;o__Mycosphaerellales;f__Teratosphaeriaceae;g__Hortaea;s__Hortaea werneckii;subtype__;subspecies__
GCA_024761605.1	1	GCA_024761605.1	supk__Eukaryota;k__Fungi;p__Ascomycota;c__Dothideomycetes;o__Mycosphaerellales;f__Teratosphaeriaceae;g__Hortaea;s__Hortaea werneckii;subtype__;subspecies__
GCA_003704585.1	1	GCA_003704585.1	supk__Eukaryota;k__Fungi;p__Ascomycota;c__Dothideomycetes;o__Mycosphaerellales;f__Teratosphaeriaceae;g__Hortaea;s__Hortaea werneckii;subtype__;subspecies__
GCA_003704575.1	1	GCA_003704575.1	supk__Eukaryota;k__Fungi;p__Ascomycota;c__Dothideomycetes;o__Mycosphaerellales;f__Teratosphaeriaceae;g__Hortaea;s__Hortaea werneckii;subtype__;subspecies__
GCA_000294735.1	2	GCA_000294735.1,GCA_019924995.1	supk__Eukaryota;k__Fungi;p__Ascomycota;c__Dothideomycetes;o__Dothideales;f__Saccotheciaceae;g__Aureobasidium;s__Aureobasidium pullulans;subtype__;subspecies__
GCA_029542785.1	2	GCA_001264785.1,GCA_029542785.1	supk__Eukaryota;k__Fungi;p__Basidiomycota;c__Malasseziomycetes;o__Malasseziales;f__Malasseziaceae;g__Malassezia;s__Malassezia japonica;subtype__;subspecies__
DX126-06A	1	DX126-06A	supk__Eukaryota;k__Fungi;p__Ascomycota;c__Dothideomycetes;o__Dothideales;f__Saccotheciaceae;g__Aureobasidium;s__Aureobasidium c170
Y128-05A	2	M94-06E,Y128-05A	supk__Eukaryota;k__Fungi;p__Ascomycota;c__Dothideomycetes;o__Dothideales;f__Saccotheciaceae;g__Aureobasidium;s__Aureobasidium sp. Y128-05A;subtype__;subspecies__
GCA_002571455.1	2	GCA_000333975.2,GCA_002571455.1	supk__Eukaryota;k__Fungi;p__Ascomycota;c__Pneumocystomycetes;o__Pneumocystales;f__Pneumocystaceae;g__Pneumocystis;s__Pneumocystis jirovecii;subtype__;subspecies__
S3601	3	M3903,M3908,S3601	supk__Eukaryota;k__Fungi;p__Ascomycota;c__Dothideomycetes;o__Pleosporales;f__Pleosporaceae;g__Alternaria;s__Alternaria sp. S3601;subtype__;subspecies__
GCA_010882995.1	4	GCA_000836115.1,GCA_010882995.1,GCA_010883315.1,GCA_010883335.1	supk__Eukaryota;k__Fungi;p__Ascomycota;c__Eurotiomycetes;o__Chaetothyriales;f__Herpotrichiellaceae;g__Exophiala;s__Exophiala spinifera;subtype__;subspecies__
GCA_028024355.1	28	GCA_010883425.1,GCA_010883455.1,GCA_010883545.1,GCA_028023995.1,GCA_028024125.1,GCA_028024355.1,GCA_028024475.1,GCA_028024505.1,GCA_028025245.1,GCA_028025295.1,GCA_028025565.1,GCA_028026005.1,GCA_028026235.1,GCA_028026245.1,GCA_028026935.1,GCA_028026945.1,GCA_028027435.1,GCA_028027445.1,GCA_028027615.1,GCA_028027665.1,GCA_028028135.1,GCA_028028245.1,GCA_028028305.1,GCA_028028335.1,GCA_030028025.1…	supk__Eukaryota;k__Fungi;p__Ascomycota;c__Eurotiomycetes;o__Chaetothyriales;f__Herpotrichiellaceae;g__Exophiala;s__Exophiala dermatitidis;subtype__;subspecies__
GCA_000835555.1	3	GCA_000835555.1,GCA_001723215.1,GCA_001723235.1	supk__Eukaryota;k__Fungi;p__Ascomycota;c__Eurotiomycetes;o__Chaetothyriales;f__Herpotrichiellaceae;g__Rhinocladiella;s__Rhinocladiella mackenziei;subtype__;subspecies__
GCA_016109495.1	1	GCA_016109495.1	supk__Eukaryota;k__Fungi;p__Ascomycota;c__Eurotiomycetes;o__Chaetothyriales;f__Herpotrichiellaceae;g__Phialophora;s__Phialophora tarda;subtype__;subspecies__
GCA_002099365.1	6	GCA_002099365.1,GCA_016109465.1,GCA_016109475.1,GCA_016109485.1,GCA_016109935.1,GCA_025434005.1	supk__Eukaryota;k__Fungi;p__Ascomycota;c__Eurotiomycetes;o__Chaetothyriales;f__Herpotrichiellaceae;g__Phialophora;s__Phialophora verrucosa;subtype__;subspecies__
GCA_016110145.1	2	GCA_016110115.1,GCA_016110145.1	supk__Eukaryota;k__Fungi;p__Ascomycota;c__Eurotiomycetes;o__Chaetothyriales;f__Herpotrichiellaceae;g__Phialophora;s__Phialophora americana;subtype__;subspecies__
J7Y3	5	J7Y3,M8004A,P8041,PYS3201,PYS3202	supk__Eukaryota;k__Fungi;p__Ascomycota;c__Eurotiomycetes;o__Eurotiales;f__Trichocomaceae;g__Talaromyces;s__Talaromyces pinophilus;subtype__;subspecies__
GCA_016109585.1	3	GCA_016109585.1,GCA_016110005.1,GCA_016110025.1	supk__Eukaryota;k__Fungi;p__Ascomycota;c__Eurotiomycetes;o__Chaetothyriales;f__Herpotrichiellaceae;g__Phialophora;s__Phialophora expanda;subtype__;subspecies__
GCA_016109505.1	2	GCA_016109505.1,GCA_016109975.1	supk__Eukaryota;k__Fungi;p__Ascomycota;c__Eurotiomycetes;o__Chaetothyriales;f__Herpotrichiellaceae;g__Phialophora;s__Phialophora macrospora;subtype__;subspecies__
PT3309	3	GCA_026693385.1,M6804A,PT3309	supk__Eukaryota;k__Fungi;p__Ascomycota;c__Saccharomycetes;o__Saccharomycetales;f__Dipodascaceae;g__Yarrowia;s__Yarrowia lipolytica;subtype__;subspecies__
F6312	2	F6312,P97-06A	supk__Eukaryota;k__Fungi;p__Ascomycota;c__Saccharomycetes;o__Saccharomycetales;f__Trichomonascaceae;g__Wickerhamiella;s__Wickerhamiella sp. F6312;subtype__;subspecies__
PX1910	6	DX118-03D,PH2204,PH4012,PK2204,PX1910,S6620	supk__Eukaryota;k__Fungi;p__Ascomycota;c__Saccharomycetes;o__Saccharomycetales;f__Trichomonascaceae;g__Wickerhamiella;s__Wickerhamiella pararugosa;subtype__;subspecies__
PT2105A-2	1	PT2105A-2	supk__Eukaryota;k__Fungi;p__Basidiomycota;c__Tremellomycetes;o__Filobasidiales;f__Filobasidiaceae;g__;s__Filobasidiaceae sp. PT2105A-2;subtype__;subspecies__
PG3902-1	2	PG3902-1,PT2105A	supk__Eukaryota;k__Fungi;p__Basidiomycota;c__Tremellomycetes;o__Filobasidiales;f__Filobasidiaceae;g__;s__Filobasidiaceae sp. PG3902-1;subtype__;subspecies__
P1801B	2	P1801B,PT4301	supk__Eukaryota;k__Fungi;p__Basidiomycota;c__Tremellomycetes;o__Filobasidiales;f__Filobasidiaceae;g__Naganishia;s__Naganishia albida;subtype__;subspecies__
F8603	1	F8603	supk__Eukaryota;k__Fungi;p__Basidiomycota;c__Agaricomycetes;o__Polyporales;f__Irpicaceae;g__Irpex;s__Irpex c157
PG99-01B2	1	PG99-01B2	supk__Eukaryota;k__Fungi;p__Basidiomycota;c__Agaricomycetes;o__Polyporales;f__Irpicaceae;g__Irpex;s__Irpex sp. PG99-01B2;subtype__;subspecies__
PF30-1D	9	P8401,PF30-10,PF30-1C,PF30-1D,PF30-5,PG4302,PT3601,PX2802,PYS2902	supk__Eukaryota;k__Fungi;p__Ascomycota;c__Eurotiomycetes;o__Eurotiales;f__Trichocomaceae;g__Talaromyces;s__Talaromyces sp. PYS2902;subtype__;subspecies__
P115-07	1	P115-07	supk__Eukaryota;k__Fungi;p__Basidiomycota;c__Agaricomycetes;o__Polyporales;f__Irpicaceae;g__Irpex;s__Irpex sp. P115-07;subtype__;subspecies__
Y100-08	1	Y100-08	supk__Eukaryota;k__Fungi;p__Basidiomycota;c__Agaricomycetes;o__Polyporales;f__Irpicaceae;g__Irpex;s__Irpex lacteus c153
Y119-03	1	Y119-03	supk__Eukaryota;k__Fungi;p__Basidiomycota;c__Agaricomycetes;o__Polyporales;f__Irpicaceae;g__Irpex;s__Irpex sp. Y119-03;subtype__;subspecies__
M6601	1	M6601	supk__Eukaryota;k__Fungi;p__Basidiomycota;c__Agaricomycetes;o__Polyporales;f__Irpicaceae;g__Irpex;s__Irpex sp. M6601;subtype__;subspecies__
Y8604A	1	Y8604A	supk__Eukaryota;k__Fungi;p__Basidiomycota;c__Agaricomycetes;o__Polyporales;f__Irpicaceae;g__Irpex;s__Irpex lacteus;subtype__;subspecies__
Y127-01C1	1	Y127-01C1	supk__Eukaryota;k__Fungi;p__Basidiomycota;c__Agaricomycetes;o__Polyporales;f__Irpicaceae;g__Irpex;s__Irpex lacteus c154
GCA_028982725.1	103	GCA_002215705.1,GCA_002215825.1,GCA_002215835.1,GCA_002215855.1,GCA_002222295.1,GCA_002222315.1,GCA_002222335.1,GCA_002222405.1,GCA_002222465.1,GCA_002234625.1,GCA_019969275.1,GCA_019969285.1,GCA_019969295.1,GCA_019970125.1,GCA_019970135.1,GCA_019970145.1,GCA_019970155.1,GCA_019970275.1,GCA_019970295.1,GCA_019970315.1,GCA_019970345.1,GCA_019970415.1,GCA_019970445.1,GCA_019970455.1,GCA_019970465.1…	supk__Eukaryota;k__Fungi;p__Basidiomycota;c__Tremellomycetes;o__Tremellales;f__Cryptococcaceae;g__Cryptococcus;s__Cryptococcus neoformans;subtype__;subspecies__
PK4640	3	DX5503B,P10-008,PK4640	supk__Eukaryota;k__Fungi;p__Basidiomycota;c__Tremellomycetes;o__Trichosporonales;f__Trichosporonaceae;g__Cutaneotrichosporon;s__Cutaneotrichosporon sp. PK4640;subtype__;subspecies__
P1411	7	DX6412A,F5804,F60-07,P1411,P60-01A,P7712,R60-12B	supk__Eukaryota;k__Fungi;p__Basidiomycota;c__Tremellomycetes;o__Trichosporonales;f__Trichosporonaceae;g__Cutaneotrichosporon;s__Cutaneotrichosporon cutaneum;subtype__;subspecies__
PDH3307A	2	PDH3307A,PL3408A	supk__Eukaryota;k__Fungi;p__Basidiomycota;c__Tremellomycetes;o__Trichosporonales;f__Trichosporonaceae;g__;s__Trichosporonaceae sp. PDH3307A;subtype__;subspecies__
X1601	3	P7603,X1601,Y5901	supk__Eukaryota;k__Fungi;p__Ascomycota;c__Eurotiomycetes;o__Eurotiales;f__Trichocomaceae;g__Talaromyces;s__Talaromyces amestolkiae;subtype__;subspecies__
PT3311B	2	PA3318,PT3311B	supk__Eukaryota;k__Fungi;p__Basidiomycota;c__Tremellomycetes;o__Trichosporonales;f__Trichosporonaceae;g__Cutaneotrichosporon;s__Cutaneotrichosporon sp. PT3311B;subtype__;subspecies__
M117-10A	1	M117-10A	supk__Eukaryota;k__Fungi;p__Basidiomycota;c__Tremellomycetes;o__Trichosporonales;f__Trichosporonaceae;g__Pascua;s__Pascua sp. M117-10A;subtype__;subspecies__
PH3313A	5	PH3313A,PH3615,PH4015B,PK3308B-1,PL2904B	supk__Eukaryota;k__Fungi;p__Basidiomycota;c__Tremellomycetes;o__Trichosporonales;f__Trichosporonaceae;g__Pascua;s__Pascua sp. PH3313A;subtype__;subspecies__
Y4204	8	M3315A-1,PA4207,PDH3304B,PL3306B,PL3309B,Y3305A,Y4201-1,Y4204	supk__Eukaryota;k__Fungi;p__Basidiomycota;c__Tremellomycetes;o__Trichosporonales;f__Trichosporonaceae;g__Apiotrichum;s__Apiotrichum sp. Y4204;subtype__;subspecies__
GCA_003675555.2	55	GCA_003675435.1,GCA_003675455.1,GCA_003675475.1,GCA_003675495.1,GCA_003675505.1,GCA_003675535.1,GCA_003675555.2,GCA_003675575.1,GCA_003675595.1,GCA_003675615.1,GCA_003675625.1,GCA_003675655.1,GCA_003675665.1,GCA_003675685.1,GCA_003675715.1,GCA_003675725.1,GCA_003675755.1,GCA_003675775.1,GCA_003675795.1,GCA_003675805.1,GCA_003675835.1,GCA_004026375.1,GCA_032358335.1,GCA_032358355.1,GCA_032358375.1…	supk__Eukaryota;k__Fungi;p__Ascomycota;c__Saccharomycetes;o__Saccharomycetales;f__Metschnikowiaceae;g__Clavispora;s__Clavispora lusitaniae;subtype__;subspecies__
GCA_002933435.1	1	GCA_002933435.1	supk__Eukaryota;k__Fungi;p__Ascomycota;c__Saccharomycetes;o__Saccharomycetales;f__Metschnikowiaceae;g__;s__[Candida] pseudohaemulonii;subtype__;subspecies__
GCA_002926085.1	2	GCA_002926085.1,GCA_011426315.1	supk__Eukaryota;k__Fungi;p__Ascomycota;c__Saccharomycetes;o__Saccharomycetales;f__Metschnikowiaceae;g__;s__[Candida] duobushaemuli;subtype__;subspecies__
GCA_002926055.1	4	GCA_002926055.1,GCA_011426285.1,GCA_012184645.1,GCA_012184655.1	supk__Eukaryota;k__Fungi;p__Ascomycota;c__Saccharomycetes;o__Saccharomycetales;f__Metschnikowiaceae;g__;s__[Candida] haemuli;subtype__;subspecies__
GCA_007168705.1	136	GCA_001189475.1,GCA_002759435.2,GCA_002775015.1,GCA_003013715.2,GCA_003014415.1,GCA_004287075.1,GCA_005234155.1,GCA_007168705.1,GCA_008275145.1,GCA_014638765.1,GCA_014638775.1,GCA_014638805.1,GCA_014638825.1,GCA_014638875.1,GCA_014638885.1,GCA_014638895.1,GCA_014638955.1,GCA_014638965.1,GCA_014673535.1,GCA_016495645.1,GCA_016495665.1,GCA_016495685.1,GCA_016772135.1,GCA_016772195.1,GCA_016772215.1…	supk__Eukaryota;k__Fungi;p__Ascomycota;c__Saccharomycetes;o__Saccharomycetales;f__Metschnikowiaceae;g__;s__[Candida] auris;subtype__;subspecies__
GCA_030867675.1	3	GCA_024542785.1,GCA_030867675.1,R6205-2	supk__Eukaryota;k__Fungi;p__Ascomycota;c__Saccharomycetes;o__Saccharomycetales;f__Debaryomycetaceae;g__Kodamaea;s__Kodamaea ohmeri;subtype__;subspecies__
PYS2103	3	PH2104,PT2101,PYS2103	supk__Eukaryota;k__Fungi;p__Ascomycota;c__Eurotiomycetes;o__Eurotiales;f__Trichocomaceae;g__Talaromyces;s__Talaromyces sp. F3606;subtype__;subspecies__
PYS2905	2	B8028,PYS2905	supk__Eukaryota;k__Fungi;p__Ascomycota;c__Saccharomycetes;o__Saccharomycetales;f__Debaryomycetaceae;g__Meyerozyma;s__Meyerozyma caribbica;subtype__;subspecies__
GCA_008704595.1	1	GCA_008704595.1	supk__Eukaryota;k__Fungi;p__Ascomycota;c__Saccharomycetes;o__Saccharomycetales;f__Debaryomycetaceae;g__Diutina;s__Diutina rugosa;subtype__;subspecies__
F7403A	3	F7403A,M7407A,Y7414	supk__Eukaryota;k__Fungi;p__Ascomycota;c__Saccharomycetes;o__Saccharomycetales;f__Saccharomycetales_A;g__Diutina;s__Diutina rugosa c173
PG3703	4	F92-20A,LN7006B,P6006,PG3703	supk__Eukaryota;k__Fungi;p__Basidiomycota;c__Tremellomycetes;o__Trichosporonales;f__Trichosporonaceae;g__Trichosporon;s__Trichosporon sp. PG3703;subtype__;subspecies__
2NR913A	8	2NP920,2NP930A,2NR913A,2NR914,NP9010,P7602,Y9007B,Y9007B-2	supk__Eukaryota;k__Fungi;p__Ascomycota;c__Saccharomycetes;o__Saccharomycetales;f__Debaryomycetaceae;g__;s__Debaryomycetaceae sp. NP9010;subtype__;subspecies__
DX8510	1	DX8510	supk__Eukaryota;k__Fungi;p__Ascomycota;c__Saccharomycetes;o__Saccharomycetales;f__Phaffomycetaceae;g__Cyberlindnera;s__Cyberlindnera jadinii;subtype__;subspecies__
Y1112B	2	R7607,Y1112B	supk__Eukaryota;k__Fungi;p__Ascomycota;c__Saccharomycetes;o__Saccharomycetales;f__Phaffomycetaceae;g__Cyberlindnera;s__Cyberlindnera jadinii;subtype__;subspecies__
PB4207	2	P5415,PB4207	supk__Eukaryota;k__Fungi;p__Ascomycota;c__Saccharomycetes;o__Saccharomycetales;f__Phaffomycetaceae;g__Barnettozyma;s__Barnettozyma californica;subtype__;subspecies__
GCA_037043795.1	5	GCA_000697015.1,GCA_000697215.1,GCA_000697315.1,GCA_037043795.1,PG5505	supk__Eukaryota;k__Fungi;p__Mucoromycota;c__Mucoromycetes;o__Mucorales;f__Cunninghamellaceae;g__Cunninghamella;s__Cunninghamella bertholletiae;subtype__;subspecies__
PH4014	4	DX5113,PG7806,PH4014,Y5609	supk__Eukaryota;k__Fungi;p__Ascomycota;c__Saccharomycetes;o__Saccharomycetales;f__Debaryomycetaceae;g__Lodderomyces;s__Lodderomyces elongisporus;subtype__;subspecies__
RG13M1	9	D1B1,D2B1,D2P3,PF3603,PK3801,R1212,R1404,R2203A,RG13M1	supk__Eukaryota;k__Fungi;p__Ascomycota;c__Eurotiomycetes;o__Eurotiales;f__Trichocomaceae;g__Talaromyces;s__Talaromyces funiculosus;subtype__;subspecies__
M4009	11	B1101,B1109,B1112B,F2203,M1113A,M2401,M2404,M4009,P7301S-2,PX1908B,Y1111	supk__Eukaryota;k__Fungi;p__Ascomycota;c__Saccharomycetes;o__Saccharomycetales;f__Dipodascaceae;g__Geotrichum;s__Geotrichum candidum;subtype__;subspecies__
M6011	7	DX80-02,F6008,GCA_004026345.1,M6011,PH2804,Y-2-4,Y3	supk__Eukaryota;k__Fungi;p__Basidiomycota;c__Tremellomycetes;o__Trichosporonales;f__Trichosporonaceae;g__Trichosporon;s__Trichosporon asahii;subtype__;subspecies__
M110-02	6	M103-02C1,M110-02,P102-02A1,P133-08,P6106,R114-15	supk__Eukaryota;k__Fungi;p__Ascomycota;c__Saccharomycetes;o__Saccharomycetales;f__Debaryomycetaceae;g__Candida;s__Candida albicans c20
M109-13	2	M109-02B,M109-13	supk__Eukaryota;k__Fungi;p__Ascomycota;c__Saccharomycetes;o__Saccharomycetales;f__Debaryomycetaceae;g__Candida;s__Candida albicans c20
GCA_003454735.1	26	D9-M2,F1308A,F133-05,F2612A,F4410,GCA_000691765.2,GCA_002276455.1,GCA_002837675.1,GCA_003454735.1,GCA_004026255.1,GCA_014825715.1,GCA_016906495.1,GCA_019359905.1,GCA_020027085.1,M110-09,M133-18,M6,P132-04,PG4419B,PYS4401,R1306,R1910,R2109,R2109-2,Y1318A,Y1501A	supk__Eukaryota;k__Fungi;p__Ascomycota;c__Saccharomycetes;o__Saccharomycetales;f__Debaryomycetaceae;g__Candida;s__Candida albicans;subtype__;subspecies__
Y131-23	3	GCA_000647555.1,GCA_000647575.1,Y131-23	supk__Eukaryota;k__Fungi;p__Ascomycota;c__Saccharomycetes;o__Saccharomycetales;f__Debaryomycetaceae;g__Candida;s__Candida dubliniensis c191
GCA_032714735.1	36	F1002B,GCA_001005365.1,GCA_032356445.1,GCA_032356465.1,GCA_032356485.1,GCA_032356505.1,GCA_032356545.1,GCA_032356565.1,GCA_032356585.1,GCA_032356605.1,GCA_032356665.1,GCA_032356685.1,GCA_032356705.1,GCA_032356725.1,GCA_032356745.1,GCA_032356765.1,GCA_032356785.1,GCA_032356805.1,GCA_032356825.1,GCA_032356845.1,GCA_032356865.1,GCA_032356885.1,GCA_032714595.1,GCA_032714655.1,GCA_032714675.1,GCA_0327…	supk__Eukaryota;k__Fungi;p__Ascomycota;c__Saccharomycetes;o__Saccharomycetales;f__Debaryomycetaceae;g__Candida;s__Candida tropicalis;subtype__;subspecies__
P6004	3	DX129-17,P6004,S7416	supk__Eukaryota;k__Fungi;p__Ascomycota;c__Saccharomycetes;o__Saccharomycetales;f__Debaryomycetaceae;g__Candida;s__Candida orthopsilosis;subtype__;subspecies__
GCA_037952885.1	25	2NR911,DX5104,DX7810,DX8911S,F3313A,GCA_004026445.1,GCA_016735785.1,GCA_016735825.1,GCA_020027125.1,GCA_032357095.1,GCA_032714795.1,GCA_037952885.1,M1113B,M6001A,M8011,P7305,PDH3311A-2,PF3403,PH3406,PK4602,PYS009A,R40-03,S5603,Y131-30A,Y4602	supk__Eukaryota;k__Fungi;p__Ascomycota;c__Saccharomycetes;o__Saccharomycetales;f__Debaryomycetaceae;g__Candida;s__Candida parapsilosis;subtype__;subspecies__
GCA_032714855.1	10	GCA_032714855.1,GCA_032714875.1,GCA_032714915.1,GCA_032715015.1,M2006B,PA4241B,PG30-16,R30-23,S30-04,Y117-04	supk__Eukaryota;k__Fungi;p__Ascomycota;c__Saccharomycetes;o__Saccharomycetales;f__Debaryomycetaceae;g__Candida;s__Candida metapsilosis;subtype__;subspecies__
GCA_003971505.1	3	GCA_000750115.1,GCA_003971505.1,GCA_013122295.1	supk__Eukaryota;k__Fungi;p__Ascomycota;c__Eurotiomycetes;o__Eurotiales;f__Trichocomaceae;g__Talaromyces;s__Talaromyces marneffei;subtype__;subspecies__
Y128-05C	2	Y128-05C,Y128-05E	supk__Eukaryota;k__Fungi;p__Ascomycota;c__Saccharomycetes;o__Saccharomycetales;f__Debaryomycetaceae;g__Candida;s__Candida sp. Y128-05C;subtype__;subspecies__
S3305	2	GCA_006942305.1,S3305	supk__Eukaryota;k__Fungi;p__Ascomycota;c__Saccharomycetes;o__Saccharomycetales;f__Debaryomycetaceae;g__Debaryomyces;s__Debaryomyces sp. S3305;subtype__;subspecies__
2NM914A	4	2NF903A,2NF903B,2NM914A,Y9002B	supk__Eukaryota;k__Fungi;p__Basidiomycota;c__Tremellomycetes;o__Trichosporonales;f__Trichosporonaceae;g__Trichosporon;s__Trichosporon ovoides;subtype__;subspecies__
GCA_006942225.1	2	GCA_001447935.2,GCA_006942225.1	supk__Eukaryota;k__Fungi;p__Ascomycota;c__Saccharomycetes;o__Saccharomycetales;f__Debaryomycetaceae;g__Debaryomyces;s__Debaryomyces hansenii;subtype__;subspecies__
GCA_037951475.1	10	GCA_037951195.1,GCA_037951215.1,GCA_037951225.1,GCA_037951265.1,GCA_037951445.1,GCA_037951455.1,GCA_037951465.1,GCA_037951475.1,GCA_037951485.1,GCA_037951565.1	supk__Eukaryota;k__Fungi;p__Ascomycota;c__Saccharomycetes;o__Saccharomycetales;f__Debaryomycetaceae;g__Yamadazyma;s__[Candida] nonsorbophila;subtype__;subspecies__
Y91-04	5	DX7706-1,M92-05,PG92-11,R92-04,Y91-04	supk__Eukaryota;k__Fungi;p__Ascomycota;c__Saccharomycetes;o__Saccharomycetales;f__Phaffomycetaceae;g__Wickerhamomyces;s__Wickerhamomyces sp. Y91-04;subtype__;subspecies__
PG4208	2	M8010,PG4208	supk__Eukaryota;k__Fungi;p__Ascomycota;c__Saccharomycetes;o__Saccharomycetales;f__Phaffomycetaceae;g__Wickerhamomyces;s__Wickerhamomyces sp. PG4208;subtype__;subspecies__
P8010B	4	B7015,F8012,P8010B,Y1106A	supk__Eukaryota;k__Fungi;p__Ascomycota;c__Saccharomycetes;o__Saccharomycetales;f__Pichiaceae;g__Pichia;s__Pichia manshurica;subtype__;subspecies__
PH4023	2	P1605,PH4023	supk__Eukaryota;k__Fungi;p__Ascomycota;c__Saccharomycetes;o__Saccharomycetales;f__Pichiaceae;g__Pichia;s__Pichia sp. PH4023;subtype__;subspecies__
F2013-T	2	F2013-T,PH4030B	supk__Eukaryota;k__Fungi;p__Ascomycota;c__Saccharomycetes;o__Saccharomycetales;f__Pichiaceae;g__Pichia;s__Pichia occidentalis;subtype__;subspecies__
PF3502	5	F6103,F6201Q,P2101,PF2101,PF3502	supk__Eukaryota;k__Fungi;p__Ascomycota;c__Eurotiomycetes;o__Eurotiales;f__Trichocomaceae;g__Talaromyces;s__Talaromyces sp. PT2101;subtype__;subspecies__
R4601	2	R4601,S4602	supk__Eukaryota;k__Fungi;p__Ascomycota;c__Sordariomycetes;o__;f__;g__;s__Sordariomycetes sp. R4601;subtype__;subspecies__
