# Supplementary material for: Gut mycobiome alterations and network interactions with the bacteriome in patients with atherosclerotic cardiovascular disease
Source: Microbiol Spectr. 2024 Dec 11;13(1):e02182-24. doi: 10.1128/spectrum.02182-24 (PMC11705818; doi:10.1128/spectrum.02182-24)
Supplement: Table S3 — Detailed information of the 14 differential genus identified by Wilcox test. [file spectrum.02182-24-s0003.xlsx]

## Sheet: table3
Supplementary Table S3 | Detailed information of the 14 differential genus identified by wilcox test.
genus_name	Mean abundance(HC)	Mean abundance(ACVD)	p_value	p_adjust	FC
Exophiala	0.0752878	2.01088	1.76e-06	1.06e-05	26.7092
Malassezia	0.198728	2.24337	2.42e-12	7.26e-11	11.2886
Cryptococcus	0.346257	2.01624	2.43e-05	9.53e-05	5.82295
Barnettozyma	1.9596	7.69132	0.00433915	0.0097989	3.92495
Rhizopus	8.04833	2.38441	1.34e-09	1.34e-08	3.3754
Candida	1.21813	3.24742	1.78e-10	2.67e-09	2.6659
f__Debaryomycetaceae_g	1.96892	1.11796	0.025375	0.0422917	1.76118
Aspergillus	2.99508	1.87768	0.00457282	0.0097989	1.5951
Penicillium	14.6393	23.3275	2.54e-05	9.53e-05	1.59348
Orbilia	1.20872	1.90659	0.0175017	0.0350035	1.57737
Pichia	22.7338	15.4316	0.00220769	0.00662306	1.4732
Pseudopithomyces	2.32012	1.62099	0.0210272	0.0371068	1.4313
Lodderomyces	5.27483	4.08205	0.0296049	0.0444074	1.2922
Trichophyton	2.23738	1.78144	0.0034962	0.0087405	1.25594
Mean abundance(HC): Mean relative abundance in Healthy Control group
Mean abundance(ACVD): Mean relative abundance in Atherosclerotic Cardiovascular Disease group
p_value : p-value from significance test
p_adjust : Adjusted p-value after multiple testing correction
FC: Fold Change,the larger mean abundance divided by the smaller mean abundance between the ACVD and HC groups
