# Supplementary material for: Gut mycobiome alterations and network interactions with the bacteriome in patients with atherosclerotic cardiovascular disease
Source: Microbiol Spectr. 2024 Dec 11;13(1):e02182-24. doi: 10.1128/spectrum.02182-24 (PMC11705818; doi:10.1128/spectrum.02182-24)
Supplement: Table S4 — Detailed information of the 25 differential Fungal species identified by Wilcox test and LDA score (FC>1.2, LDA>2, Relative abundance > 0.01%). [file spectrum.02182-24-s0004.xlsx]

## Sheet: table4
Supplementary Table S4 | Detailed information of the 25 differential Fungal species identified by wilcox test and LDA score (FC>1.2, LDA>2, Relative abundance > 0.01%).
	LDA			Wilcox
Name	LDA	p_value	p_adjust	Mean abundance(HC)	Mean abundance(ACVD)	p_value	p_adjust	FC
Aspergillus sp. c37	2.37124	0.00266715	0.0171507	0	0.0469361	0.00268119	0.00602296	Inf
Nakaseomyces glabratus c88	3.19284	0.00423417	0.0237974	0	0.315302	0.00425656	0.00805843	Inf
Malassezia globosa c182	3.05451	0.000657557	0.00572555	3.26804e-05	0.210667	0.000660598	0.00202065	6446.3
Malassezia restricta c191	3.84872	1.7077e-10	1.05726e-08	0.000299716	1.40601	1.71611e-10	8.92376e-09	4691.15
Candida albicans c116	3.54672	9.13769e-07	2.17477e-05	0.000298591	0.717629	9.18265e-07	8.57657e-06	2403.39
Nakaseomyces glabratus c87	3.15407	1.06264e-05	0.000145908	0.000323754	0.295381	1.06743e-05	5.55066e-05	912.362
Candida parapsilosis c111	2.63107	8.86172e-06	0.000127628	0.000640524	0.0923707	8.89228e-06	5.13776e-05	144.211
Malassezia furfur c28	2.26046	1.72894e-06	3.48634e-05	0.000737452	0.0366678	1.73547e-06	1.28921e-05	49.7224
Exophiala dermatitidis c164	3.63324	9.86034e-07	2.20009e-05	0.024172	0.930516	9.89604e-07	8.57657e-06	38.4956
Exophiala spinifera c165	3.70461	0.000395566	0.00371624	0.0511158	1.08035	0.000396695	0.00137521	21.1353
Penicillium sumatraense c21	3.37934	0.00255369	0.0171507	0.0454951	0.506132	0.00255917	0.00602296	11.125
Candida albicans c117	3.73384	5.77723e-06	9.38993e-05	0.198336	1.20455	5.7954e-06	3.76701e-05	6.07328
Cryptococcus neoformans c143	3.91992	2.42829e-05	0.000288966	0.346257	2.01622	2.43499e-05	0.000115109	5.82289
Penicillium sumatraense c22	3.76665	0.00551297	0.0281162	0.40278	1.674	0.00552908	0.00927459	4.15612
Barnettozyma c122	4.46975	0.00433286	0.0237974	1.9596	7.69132	0.00433915	0.00805843	3.92495
Microascales c195	2.00257	1.46532e-07	4.02398e-06	0.00817605	0.026949	1.47008e-07	2.54815e-06	3.29609
Rhizopus stolonifer c238	4.38747	5.40849e-10	2.75833e-08	7.37285	2.28972	5.42437e-10	1.41034e-08	3.21997
Malassezia arunalokei c192	3.28695	0.00312336	0.0192248	0.195255	0.505561	0.0031343	0.00651935	2.58923
Penicillium glabrum c25	2.88787	0.00277386	0.0173731	0.26094	0.14345	0.00277983	0.00602296	1.81903
Talaromyces purpureogenus c10	3.02961	2.72439e-05	0.00030394	0.331684	0.199968	2.73538e-05	0.000118533	1.65868
Aspergillus sp. c38	3.67898	0.00125718	0.0102003	2.68915	1.74081	0.00125921	0.00363772	1.54476
Penicillium sp. c23	4.56197	0.000429493	0.00393151	13.6371	21.0029	0.000430241	0.00139828	1.54013
Irpex lacteus c148	2.02069	0.00267892	0.0171507	0.0263792	0.0373297	0.00268479	0.00602296	1.41512
Trichophyton rubrum c61	3.52788	0.00379223	0.0218359	2.22888	1.7745	0.00379987	0.00759975	1.25606
Candida albicans c115	3.19109	3.17726e-07	8.10203e-06	1.0096	1.21624	3.1871e-07	4.14323e-06	1.20467
Mean abundance (HC): Mean relative abundance in Healthy Control group
Mean abundance (ACVD): Mean relative abundance in Atherosclerotic Cardiovascular Disease group
p_value : p-value from significance test
p_adjust : Adjusted p-value after multiple testing correction
FC: Fold Change,the larger mean abundance divided by the smaller mean abundance between the ACVD and HC groups
