# Supplementary material for: Gut mycobiome alterations and network interactions with the bacteriome in patients with atherosclerotic cardiovascular disease
Source: Microbiol Spectr. 2024 Dec 11;13(1):e02182-24. doi: 10.1128/spectrum.02182-24 (PMC11705818; doi:10.1128/spectrum.02182-24)
Supplement: Table S5 — Detailed information of the 69 differential bacterial species identified by Wilcox test and LDA score (FC>1.2, LDA>2, Relative abundance > 0.01). [file spectrum.02182-24-s0005.xlsx]

## Sheet: table5
Supplementary Table S5 | Detailed information of the 69 differential bacterial species identified by wilcox test and LDA score (FC>1.2, LDA>2, Relative abundance > 0.01).
	LDA			wilcox
Name	LDA	p_value	p_adjust	Mean abundance(HC)	Mean abundance(ACVD)	p_value	p_adjust	FC
Bacteroides_fragilis	3.26216	0.00286143	0.0129198	1.23919	1.50994	0.00283104	0.00623985	0.820688
Bacteroides_intestinalis	3.10238	0.0020492	0.00994133	0.442104	0.203052	0.00219672	0.00515751	2.17729
Bacteroides_uniformis	3.93639	1.99e-07	3.04e-06	4.00251	2.47794	4.35e-07	4.48e-06	1.61526
Bacteroides_xylanisolvens	3.21905	0.0126277	0.0459342	1.0693	0.771052	0.0178327	0.0253412	1.38681
Bifidobacterium_dentium	2.74955	5.89e-06	6.14e-05	0.0130181	0.114117	5.72e-06	3.98e-05	0.114076
Blautia_caecimuris	2.76294	0.00864057	0.0332141	0.0472033	0.162083	0.00865454	0.0153228	0.291228
Blautia_producta	2.097	0.00267354	0.0122801	0.0288127	0.0419257	0.00268891	0.00605005	0.687233
Candidatus_Avimicrobium_caecorum	2.06962	0.00288432	0.0129198	0.0401506	0.0288629	0.00294655	0.00642883	1.39108
Clostridiaceae_bacterium_OM08_6BH	2.08631	0.000358375	0.00228517	0.0187647	0.0120536	0.000341622	0.00117127	1.55678
Clostridiales_bacterium_KLE1615	2.1354	0.0135089	0.0487995	0.0944101	0.0777671	0.0123655	0.0197948	1.21401
Clostridium_innocuum	2.68997	1.45e-05	0.000135416	0.0262507	0.0996965	1.45e-05	8.44e-05	0.263306
Clostridium_phoceensis	2.32134	6.74e-05	0.000545312	0.0391459	0.0223523	8.16e-05	0.000359852	1.75131
Clostridium_scindens	2.52046	8.1e-05	0.000626913	0.0219971	0.0769303	8.68e-05	0.000361567	0.285936
Clostridium_SGB6179	2.39947	0.000958841	0.005202	0.0573774	0.0144642	0.00100306	0.0027777	3.96685
Clostridium_sp_AF20_17LB	2.13232	0.000526673	0.00320738	0.0717489	0.050743	0.000492263	0.001587	1.41397
Clostridium_sp_AF34_10BH	3.21979	3.89e-06	4.58e-05	0.791013	0.488712	3.69e-06	2.95e-05	1.61857
Clostridium_sp_AF34_13	2.31179	0.00831598	0.0321947	0.113049	0.0827239	0.00847753	0.0152596	1.36658
Clostridium_sp_AM42_4	2.29882	0.000959778	0.005202	0.0595574	0.0317729	0.000929313	0.00264121	1.87447
Clostridium_symbiosum	2.50185	0.00209098	0.00994133	0.0433571	0.0986728	0.00203638	0.00494222	0.439403
Desulfovibrio_piger	2.01635	0.0135954	0.0487995	0.060418	0.0495603	0.0128668	0.0204355	1.21908
Dialister_hominis	3.32488	0.00465791	0.0191256	0.554655	0.19535	0.00499395	0.0100812	2.83928
Dialister_invisus	2.99156	0.00515539	0.0210092	0.0907895	0.287724	0.00523641	0.0104728	0.315544
Eggerthella_lenta	2.8183	5.28e-06	5.61e-05	0.060555	0.188565	4.71e-06	3.6e-05	0.321135
Enorma_massiliensis	2.22639	0.00183904	0.0093155	0.00359368	0.0313438	0.00174262	0.00437681	0.114654
Enterocloster_bolteae	3.21877	0.000259245	0.00171355	0.151888	0.474456	0.000266845	0.000944892	0.320132
Enterococcus_faecalis	2.15186	0.000807094	0.00460468	0.00107544	0.0229999	0.000820845	0.00239598	0.0467585
Erysipelatoclostridium_ramosum	2.95184	4.67e-06	5.27e-05	0.114221	0.258521	4.84e-06	3.6e-05	0.441825
Erysipelotrichaceae_bacterium_3_1_53	2.20077	0.00299641	0.0132037	0.00441304	0.0251218	0.0030044	0.0064895	0.175666
Escherichia_coli	3.7488	2.08e-07	3.04e-06	1.10117	2.13795	1.89e-07	2.04e-06	0.51506
Eubacterium_sp_NSJ_61	2.2125	0.00152167	0.00793024	0.0107378	0.0300686	0.00166793	0.00434063	0.35711
Hungatella_hathewayi	2.96117	0.000252551	0.00168991	0.0590226	0.223221	0.000238734	0.000874008	0.264414
Klebsiella_pneumoniae	3.87062	1e-05	0.000100477	0.353295	1.77313	8.89e-06	5.65e-05	0.19925
Lachnospira_eligens	3.65043	2.2e-06	2.65e-05	1.4947	0.732296	1.92e-06	1.66e-05	2.04111
Lachnospira_sp_NSJ_43	3.15331	0.00230334	0.0107622	0.418541	0.141256	0.00228225	0.00530072	2.96299
Lachnospiraceae_bacterium_2_1_46FAA	2.91215	0.0021808	0.0102782	0.0099948	0.155322	0.00217408	0.00515751	0.0643488
Lacrimispora_amygdalina	2.39745	1.11e-05	0.000109504	0.187694	0.146549	1.05e-05	6.47e-05	1.28076
Lactobacillus_amylovorus	2.94696	0.000688566	0.00410113	0.000326316	0.169013	0.000685405	0.00211496	0.00193072
Lactobacillus_crispatus	2.87822	0.000142719	0.00101781	0.000167778	0.156441	0.000142098	0.000548094	0.00107247
Lactobacillus_gasseri	2.31208	2.18e-05	0.000197347	0.000285439	0.0241176	2.19e-05	0.000121541	0.0118353
Lactobacillus_mucosae	2.8276	2.15e-06	2.65e-05	0.0145844	0.1426	2.21e-06	1.84e-05	0.102275
Lactobacillus_vaginalis	2.64901	0.00266715	0.0122801	0	0.0430905	0.00268119	0.00605005	0
Ligilactobacillus_salivarius	3.43758	6.4e-08	1.24e-06	0.014083	0.479298	5.68e-08	8.17e-07	0.0293825
Limosilactobacillus_fermentum	2.34891	1.45e-06	1.87e-05	0.00180146	0.0270748	1.46e-06	1.31e-05	0.0665366
Longicatena_caecimuris	2.25254	5.91e-05	0.000490788	0.0168168	0.0474463	6.03e-05	0.000277463	0.354439
Megasphaera_micronuciformis	2.57374	0.000719995	0.00424171	0.000903041	0.0648715	0.00072228	0.00219736	0.0139204
Mesosutterella_multiformis	2.55636	1.24e-05	0.000117864	0.143603	0.0807364	1.36e-05	8.17e-05	1.77867
Phocaeicola_massiliensis	3.5888	0.00367233	0.0160517	1.36395	0.720247	0.00420086	0.00875634	1.89372
Phocaeicola_vulgatus	4.08701	0.00203995	0.00994133	8.08149	5.83329	0.00310502	0.00664044	1.38541
Pseudoruminococcus_massiliensis	2.91754	0.0104502	0.0390622	0.144084	0.0317857	0.0105959	0.018055	4.53297
Roseburia_faecis	3.45805	0.000833207	0.00468236	1.48365	0.96278	0.000751798	0.00225539	1.54101
Roseburia_intestinalis	3.06578	0.000572789	0.00344946	0.456427	0.234953	0.000593772	0.0018861	1.94263
Ruminococcus_gnavus	3.80228	1.74e-08	3.93e-07	0.605064	1.83612	2.05e-08	3.41e-07	0.329534
Ruminococcus_torques	3.80316	3.75e-05	0.000332988	0.774172	1.95315	4.27e-05	0.000204806	0.396372
Ruthenibacterium_lactatiformans	3.22856	1.49e-06	1.87e-05	0.188626	0.514096	1.14e-06	1.12e-05	0.366908
Sellimonas_intestinalis	2.35082	0.0120989	0.0446097	0.0168863	0.0548029	0.0123718	0.0197948	0.308128
Streptococcus_anginosus	2.80243	2.79e-11	1.37e-09	0.00531895	0.119239	2.84e-11	2.05e-09	0.0446076
Streptococcus_gordonii	2.34912	1.22e-06	1.65e-05	0.014907	0.0465826	1.38e-06	1.29e-05	0.320013
Streptococcus_infantis	2.36466	4.34e-09	1.12e-07	0.00259444	0.0205645	4.54e-09	9.8e-08	0.126161
Streptococcus_mitis	2.49381	1.01e-13	1.37e-11	0.00596017	0.0462212	1.08e-13	2.33e-11	0.128949
Streptococcus_oralis	2.6947	3.94e-11	1.78e-09	0.00694848	0.0826846	3.96e-11	2.14e-09	0.0840359
Streptococcus_parasanguinis	3.24742	1.56e-09	4.23e-08	0.0308088	0.359208	1.34e-09	4.84e-08	0.0857687
Streptococcus_salivarius	3.85794	8.44e-06	8.63e-05	0.257031	1.57142	5.22e-06	3.76e-05	0.163566
Streptococcus_sanguinis	2.47906	1.03e-09	2.93e-08	0.0022731	0.0460993	1.09e-09	4.71e-08	0.0493088
Streptococcus_sp_A12	2.49995	1.21e-08	2.86e-07	0.0202157	0.069361	1.22e-08	2.19e-07	0.291457
Sutterella_SGB9281	2.57762	0.00084237	0.00468236	0.125538	0.0574877	0.000875871	0.00252251	2.18373
Tyzzerella_nexilis	3.21729	7.52e-05	0.000590598	0.445957	0.748221	8.34e-05	0.000360212	0.596023
Veillonella_dispar	2.19651	0.00200691	0.00994133	0.0248857	0.0354859	0.00193744	0.0048102	0.701284
Veillonella_parvula	3.20748	0.000846627	0.00468236	0.225229	0.554781	0.000818956	0.00239598	0.405979
Weissella_confusa	2.21447	0.00454262	0.0187947	0.000804561	0.0250724	0.00455746	0.0092869	0.0320895
Mean abundance (HC): Mean relative abundance in Healthy Control group
Mean abundance (ACVD): Mean relative abundance in Atherosclerotic Cardiovascular Disease group
p_value : p-value from significance test
p_adjust : Adjusted p-value after multiple testing correction
FC: Fold Change,the larger mean abundance divided by the smaller mean abundance between the ACVD and HC groups
