# Supplementary material for: Gut mycobiome alterations and network interactions with the bacteriome in patients with atherosclerotic cardiovascular disease
Source: Microbiol Spectr. 2024 Dec 11;13(1):e02182-24. doi: 10.1128/spectrum.02182-24 (PMC11705818; doi:10.1128/spectrum.02182-24)
Supplement: Table S6 — Detailed information of the fungal and bacterial interaction network topological properties in ACVD patients and health control groups. [file spectrum.02182-24-s0006.xlsx]

## Sheet: table6
Supplementary Table S6 | Detailed information of the fungal and bacterial interaction network topological properties in ACVD patients and health control groups.
Network topology attribute	ACVD	HC
Number of nodes	94	84
Number of edges	742	761
Avg. number of neighbors	15.787	18.119
Network diameter	4	3
Characteristic path length	1.927	1.827
Clustering coefficient	0.271	0.191
Network density	0.17	0.218
Network heterogeneity	0.529	0.3
Network centralization	0.258	0.171
